# Supplementary material for: 6-Meth­oxy­meth­oxy-7-trifluoro­methyl-1,3-benzodioxole-5-carbaldehyde
Source: Acta Crystallogr Sect E Struct Rep Online. 2012 Jun 2;68(Pt 7):o1981. doi: 10.1107/S1600536812022490 (PMC3393257; doi:10.1107/S1600536812022490)
Supplement: Supplementary file 1 [file e-68-o1981-sup1.cif]

##############################################################################
#                                                                            #
# This CIF contains the data in a paper accepted for publication in          #
# Acta Crystallographica Section E. It conforms to the requirements of       #
# Notes for Authors for Acta Crystallographica Section E, and has been       #
# peer reviewed under the auspices of the IUCr Commission on Journals.       #
#                                                                            #
# Full details of the Crystallographic Information File format               #
# are given in the paper "The Crystallographic Information File (CIF):       #
# a New Standard Archive File for Crystallography" by S. R. Hall, F. H.      #
# Allen and I. D. Brown [Acta Cryst. (1991), A47, 655-685].                  #
#                                                                            #
# The current version of the core CIF dictionary is obtainable from          #
# ftp://ftp.iucr.org/pub/cif_core.dic.                                       #
#                                                                            #
# Software is freely available for graphical display of the structure(s)     #
# in this CIF. For information consult the CIF software page                 #
# http://www.iucr.org/resources/cif/software.                                #
#                                                                            #
# This file may be used for bona fide research purposes within the           #
# scientific community so long as proper attribution is given to the journal # 
# article from which it was obtained.                                        #
#                                                                            #
##############################################################################
data_global
_audit_creation_method     'form.cif (version 2.0)'
_journal_data_validation_number     ?
_journal_date_recd_electronic     2012-03-01
_journal_date_accepted     2012-05-17
_journal_name_full     'Acta Crystallographica, Section E'
_journal_year     2012
_journal_volume     68
_journal_issue      7
_journal_page_first     o1981
_journal_page_last     o1981
_journal_paper_category     QO
_journal_paper_doi     10.1107/S1600536812022490
_journal_coeditor_code     BH2420
_publ_contact_author
;
Hong-Xiang Lou
School of Pharmaceutical Sciences,
Shandong University,
Jinan 250012,
People's Republic of China
;
_publ_contact_author_email     louhongxiang@sdu.edu.cn
_publ_contact_author_fax      8653188382019
_publ_contact_author_phone      8653188382012
_publ_section_title
;
6-Methoxymethoxy-7-trifluoromethyl-1,3-benzodioxole-5-carbaldehyde
;
loop_
    _publ_author_name
    _publ_author_footnote
    _publ_author_address
    "Wang, Yanfeng" .
;
School of Pharmaceutical Sciences
Shandong University
Jinan 250012
People's Republic of China
;
    "Pan, Xinhui" .
;
School of Pharmaceutical Sciences
Shandong University
Jinan 250012
People's Republic of China
;
    "Liu, Dexiu" .
;
Shuzhou Health College
Shuzhou 215009
People's Republic of China
;
    "Lou, Hong-Xiang" .
;
School of Pharmaceutical Sciences
Shandong University
Jinan 250012
People's Republic of China
;
data_I
_audit_creation_method     SHELXL97
_chemical_name_systematic
;
6-Methoxymethoxy-7-trifluoromethyl-1,3-benzodioxole-5-carbaldehyde
;
_chemical_name_common     ?
_chemical_formula_moiety     'C11 H9 F3 O5'
_chemical_formula_sum     'C11 H9 F3 O5'
_chemical_formula_iupac     'C11 H9 F3 O5'
_chemical_formula_weight     278.18
_chemical_melting_point     ?
_symmetry_cell_setting     triclinic
_symmetry_space_group_name_H-M     'P -1'
_symmetry_space_group_name_Hall     '-P 1'
loop_
    _symmetry_equiv_pos_as_xyz
    'x, y, z'
    '-x, -y, -z'
_cell_length_a     9.3608(10)
_cell_length_b     12.6895(14)
_cell_length_c     14.6765(16)
_cell_angle_alpha     97.007(2)
_cell_angle_beta     93.625(2)
_cell_angle_gamma     102.983(2)
_cell_volume     1678.7(3)
_cell_formula_units_Z     6
_cell_measurement_reflns_used     4637
_cell_measurement_theta_min     2.76
_cell_measurement_theta_max     27.54
_cell_measurement_temperature     173(2)
_exptl_crystal_description     block
_exptl_crystal_colour     colourless
_exptl_crystal_size_max     0.10
_exptl_crystal_size_mid     0.10
_exptl_crystal_size_min     0.10
_exptl_crystal_density_diffrn     1.651
_exptl_crystal_density_meas     ?
_exptl_crystal_density_method     'not measured'
_exptl_crystal_F_000     852
_exptl_absorpt_coefficient_mu     0.161
_exptl_absorpt_correction_type     multi-scan
_exptl_absorpt_process_details     '(SADABS; Bruker, 2005)'
_exptl_absorpt_correction_T_min     0.9841
_exptl_absorpt_correction_T_max     0.9841
_exptl_special_details     ?
_diffrn_ambient_temperature     173(2)
_diffrn_radiation_type     MoK\a
_diffrn_radiation_wavelength     0.71073
_diffrn_radiation_source     'fine-focus sealed tube'
_diffrn_radiation_monochromator     graphite
_diffrn_measurement_device_type     'Bruker APEXII CCD'
_diffrn_measurement_method     '\f and \w scans'
_diffrn_detector_area_resol_mean     ?
_diffrn_reflns_number     8355
_diffrn_reflns_av_R_equivalents     0.0214
_diffrn_reflns_av_sigmaI/netI     0.0400
_diffrn_reflns_theta_min     1.66
_diffrn_reflns_theta_max     24.99
_diffrn_reflns_theta_full     24.99
_diffrn_measured_fraction_theta_max     0.988
_diffrn_measured_fraction_theta_full     0.988
_diffrn_reflns_limit_h_min     -10
_diffrn_reflns_limit_h_max     11
_diffrn_reflns_limit_k_min     -15
_diffrn_reflns_limit_k_max     10
_diffrn_reflns_limit_l_min     -17
_diffrn_reflns_limit_l_max     16
_diffrn_standards_number     ?
_diffrn_standards_interval_count     ?
_diffrn_standards_interval_time     ?
_diffrn_standards_decay_%     ?
_refine_special_details     ?
_reflns_number_total     5842
_reflns_number_gt     4928
_reflns_threshold_expression     I>2\s(I)
_refine_ls_structure_factor_coef     Fsqd
_refine_ls_matrix_type     full
_refine_ls_R_factor_all     0.0488
_refine_ls_R_factor_gt     0.0410
_refine_ls_wR_factor_gt     0.1142
_refine_ls_wR_factor_ref     0.1220
_refine_ls_goodness_of_fit_ref     1.033
_refine_ls_restrained_S_all     1.035
_refine_ls_number_reflns     5842
_refine_ls_number_parameters     545
_refine_ls_number_restraints     18
_refine_ls_number_constraints     0
_refine_ls_hydrogen_treatment     constr
_refine_ls_weighting_scheme     calc
_refine_ls_weighting_details
         'calc w=1/[\s^2^(Fo^2^)+(0.0634P)^2^+0.6455P] where P=(Fo^2^+2Fc^2^)/3'
_atom_sites_solution_hydrogens     geom
_atom_sites_solution_primary     direct
_atom_sites_solution_secondary     difmap
_refine_ls_shift/su_max     0.002
_refine_ls_shift/su_mean     0.000
_refine_diff_density_max     0.275
_refine_diff_density_min     -0.279
_refine_ls_extinction_method     none
_refine_ls_extinction_coef     ?
loop_
    _atom_type_symbol
    _atom_type_description
    _atom_type_scat_dispersion_real
    _atom_type_scat_dispersion_imag
    _atom_type_scat_source
    'C' 'C' 0.0033 0.0016
                         'International Tables Vol C Tables 4.2.6.8 and 6.1.1.4'
    'H' 'H' 0.0000 0.0000
                         'International Tables Vol C Tables 4.2.6.8 and 6.1.1.4'
    'F' 'F' 0.0171 0.0103
                         'International Tables Vol C Tables 4.2.6.8 and 6.1.1.4'
    'O' 'O' 0.0106 0.0060
                         'International Tables Vol C Tables 4.2.6.8 and 6.1.1.4'
_computing_data_collection     'APEX2 (Bruker, 2005)'
_computing_cell_refinement     'SAINT (Bruker, 2005)'
_computing_data_reduction     'SAINT (Bruker, 2005)'
_computing_structure_solution     'SHELXS97 (Sheldrick, 2008)'
_computing_structure_refinement     'SHELXL97 (Sheldrick, 2008)'
_computing_molecular_graphics     'DIAMOND (Brandenburg, 2008)'
_computing_publication_material     'publCIF (Westrip, 2010)'
loop_
    _atom_site_type_symbol
    _atom_site_label
    _atom_site_fract_x
    _atom_site_fract_y
    _atom_site_fract_z
    _atom_site_U_iso_or_equiv
    _atom_site_adp_type
    _atom_site_calc_flag
    _atom_site_refinement_flags
    _atom_site_occupancy
    _atom_site_symmetry_multiplicity
    _atom_site_disorder_assembly
    _atom_site_disorder_group
    C C1 0.4148(2) 0.44220(14) 0.24627(12) 0.0258(4) Uani d . 1 1 . .
    C C2 0.5685(2) 0.46616(14) 0.26506(12) 0.0259(4) Uani d . 1 1 . .
    C C3 0.6377(2) 0.50456(16) 0.36188(13) 0.0322(4) Uani d . 1 1 . .
    C C4 0.6498(2) 0.45487(14) 0.19079(12) 0.0255(4) Uani d . 1 1 . .
    C C5 0.8251(2) 0.46037(18) 0.09341(13) 0.0340(4) Uani d . 1 1 . .
    H H5A 0.8685 0.5324 0.0751 0.041 Uiso calc R 1 1 . .
    H H5B 0.8944 0.4126 0.0825 0.041 Uiso calc R 1 1 . .
    C C6 0.5815(2) 0.41995(14) 0.10140(12) 0.0253(4) Uani d . 1 1 . .
    C C7 0.4337(2) 0.39694(14) 0.08251(12) 0.0254(4) Uani d . 1 1 . .
    H H7 0.3894 0.3732 0.0212 0.030 Uiso calc R 1 1 . .
    C C8 0.3471(2) 0.40933(14) 0.15670(12) 0.0261(4) Uani d . 1 1 . .
    C C9 0.1878(2) 0.39213(16) 0.13658(13) 0.0325(4) Uani d . 1 1 . .
    H H9 0.1311 0.4092 0.1854 0.039 Uiso calc R 1 1 . .
    C C10 0.2684(2) 0.36310(17) 0.36009(14) 0.0368(5) Uani d . 1 1 . .
    H H10A 0.3165 0.3032 0.3405 0.044 Uiso calc R 1 1 . .
    H H10B 0.2849 0.3801 0.4281 0.044 Uiso calc R 1 1 . .
    C C11 0.0396(3) 0.4048(2) 0.3714(2) 0.0561(7) Uani d . 1 1 . .
    H H11A -0.0659 0.3744 0.3546 0.084 Uiso calc R 1 1 . .
    H H11B 0.0701 0.4737 0.3463 0.084 Uiso calc R 1 1 . .
    H H11C 0.0591 0.4183 0.4387 0.084 Uiso calc R 1 1 . .
    C C12 0.4460(2) 0.79048(15) 0.33160(12) 0.0260(4) Uani d . 1 1 . .
    C C13 0.6003(2) 0.82136(15) 0.34819(12) 0.0278(4) Uani d . 1 1 . .
    C C14 0.6724(2) 0.88593(18) 0.43803(14) 0.0377(5) Uani d . 1 1 . .
    C C15 0.6789(2) 0.78481(15) 0.27987(12) 0.0261(4) Uani d . 1 1 . .
    C C16 0.8521(2) 0.74583(17) 0.19183(14) 0.0350(5) Uani d . 1 1 . .
    H H16A 0.9085 0.7991 0.1557 0.042 Uiso calc R 1 1 . .
    H H16B 0.9093 0.6907 0.2018 0.042 Uiso calc R 1 1 . .
    C C17 0.6090(2) 0.72025(14) 0.19871(12) 0.0242(4) Uani d . 1 1 . .
    C C18 0.4606(2) 0.69090(14) 0.18152(12) 0.0257(4) Uani d . 1 1 . .
    H H18 0.4149 0.6471 0.1256 0.031 Uiso calc R 1 1 . .
    C C19 0.3766(2) 0.72763(14) 0.24954(12) 0.0253(4) Uani d . 1 1 . .
    C C20 0.2158(2) 0.70242(17) 0.23068(13) 0.0327(4) Uani d . 1 1 . .
    H H20 0.1615 0.7387 0.2713 0.039 Uiso calc R 1 1 . .
    C C21 0.3062(3) 0.7483(2) 0.45855(15) 0.0446(6) Uani d . 1 1 . .
    H H21A 0.3602 0.6894 0.4546 0.054 Uiso calc R 1 1 . .
    H H21B 0.3214 0.7851 0.5230 0.054 Uiso calc R 1 1 . .
    C C22 0.0704(3) 0.7777(2) 0.4588(2) 0.0585(7) Uani d . 1 1 . .
    H H22A -0.0336 0.7405 0.4440 0.088 Uiso calc R 1 1 . .
    H H22B 0.0947 0.8390 0.4234 0.088 Uiso calc R 1 1 . .
    H H22C 0.0887 0.8052 0.5248 0.088 Uiso calc R 1 1 . .
    C C23 0.5757(2) 0.86851(15) 0.85712(13) 0.0308(4) Uani d . 1 1 . .
    C C24 0.4215(2) 0.85065(15) 0.84339(13) 0.0306(4) Uani d . 1 1 A .
    C C25 0.3445(3) 0.84013(18) 0.74898(14) 0.0396(5) Uani d . 1 1 . .
    C C26 0.3451(2) 0.84472(14) 0.92068(13) 0.0281(4) Uani d . 1 1 . .
    C C27 0.1749(2) 0.82327(18) 1.02165(13) 0.0353(5) Uani d . 1 1 . .
    H H27A 0.1154 0.8752 1.0431 0.042 Uiso calc R 1 1 A .
    H H27B 0.1220 0.7488 1.0302 0.042 Uiso calc R 1 1 . .
    C C28 0.4178(2) 0.85820(14) 1.00856(12) 0.0263(4) Uani d . 1 1 A .
    C C29 0.5655(2) 0.87629(14) 1.02279(13) 0.0282(4) Uani d . 1 1 . .
    H H29 0.6132 0.8862 1.0834 0.034 Uiso calc R 1 1 A .
    C C30 0.6474(2) 0.88013(15) 0.94515(13) 0.0300(4) Uani d . 1 1 A .
    C C31 0.8066(2) 0.89239(17) 0.96167(17) 0.0410(5) Uani d . 1 1 . .
    H H31 0.8616 0.8853 0.9099 0.049 Uiso calc R 1 1 A .
    C C32 0.7103(3) 0.97212(17) 0.75019(14) 0.0423(5) Uani d . 1 1 . .
    H H32A 0.7049 0.9627 0.6820 0.051 Uiso calc R 1 1 . .
    H H32B 0.6487 1.0232 0.7702 0.051 Uiso calc R 1 1 . .
    C C33 0.9564(3) 0.9601(2) 0.7452(2) 0.0651(8) Uani d . 1 1 . .
    H H33A 1.0551 0.9917 0.7766 0.098 Uiso calc R 1 1 . .
    H H33B 0.9573 0.9680 0.6796 0.098 Uiso calc R 1 1 . .
    H H33C 0.9271 0.8825 0.7519 0.098 Uiso calc R 1 1 . .
    F F1 0.78370(14) 0.52599(14) 0.36687(9) 0.0609(4) Uani d . 1 1 . .
    F F2 0.59564(16) 0.43130(10) 0.41881(8) 0.0491(3) Uani d . 1 1 . .
    F F3 0.60334(15) 0.59570(9) 0.39913(8) 0.0439(3) Uani d . 1 1 . .
    F F4 0.63938(19) 0.83087(13) 0.50907(9) 0.0677(5) Uani d . 1 1 . .
    F F5 0.81807(15) 0.91193(15) 0.44024(11) 0.0737(5) Uani d . 1 1 . .
    F F6 0.63210(16) 0.97844(11) 0.45818(9) 0.0548(4) Uani d . 1 1 . .
    F F7 0.3831(3) 0.93019(15) 0.71022(16) 0.0706(9) Uani d P 0.888(6) 1 A 1
    F F7B 0.302(3) 0.9299(16) 0.7436(13) 0.074(6) Uani d PU 0.112(6) 1 A 2
    F F8 0.3705(3) 0.7592(2) 0.69059(10) 0.0583(7) Uani d P 0.888(6) 1 A 1
    F F8B 0.431(2) 0.827(2) 0.6842(10) 0.067(5) Uani d PU 0.112(6) 1 A 2
    F F9 0.1981(2) 0.8201(3) 0.74828(13) 0.0635(7) Uani d P 0.888(6) 1 A 1
    F F9B 0.231(2) 0.7631(17) 0.7437(11) 0.059(5) Uani d PU 0.112(6) 1 A 2
    O O1 0.79772(14) 0.47249(11) 0.18950(9) 0.0330(3) Uani d . 1 1 . .
    O O2 0.68690(14) 0.41280(11) 0.04150(9) 0.0324(3) Uani d . 1 1 . .
    O O3 0.12449(15) 0.35701(13) 0.06032(10) 0.0409(4) Uani d . 1 1 . .
    O O4 0.33447(15) 0.45868(11) 0.31963(9) 0.0315(3) Uani d . 1 1 . .
    O O5 0.12040(16) 0.32932(12) 0.33439(10) 0.0430(4) Uani d . 1 1 . .
    O O6 0.82681(14) 0.80063(12) 0.27905(9) 0.0368(3) Uani d . 1 1 . .
    O O7 0.71247(14) 0.69427(11) 0.14359(9) 0.0320(3) Uani d . 1 1 . .
    O O8 0.14850(15) 0.63790(12) 0.16616(10) 0.0402(4) Uani d . 1 1 . .
    O O9 0.36529(15) 0.82610(11) 0.39864(9) 0.0332(3) Uani d . 1 1 . .
    O O10 0.15914(18) 0.70333(13) 0.43583(11) 0.0484(4) Uani d . 1 1 . .
    O O11 0.19842(15) 0.82781(12) 0.92587(9) 0.0376(3) Uani d . 1 1 A .
    O O12 0.31665(14) 0.85179(11) 1.07222(9) 0.0321(3) Uani d . 1 1 A .
    O O13 0.87177(16) 0.91108(14) 1.03801(12) 0.0492(4) Uani d . 1 1 A .
    O O14 0.65266(17) 0.86765(11) 0.78023(10) 0.0403(4) Uani d . 1 1 . .
    O O15 0.85359(18) 1.01619(12) 0.78551(11) 0.0475(4) Uani d . 1 1 . .
loop_
    _atom_site_aniso_label
    _atom_site_aniso_U_11
    _atom_site_aniso_U_22
    _atom_site_aniso_U_33
    _atom_site_aniso_U_12
    _atom_site_aniso_U_13
    _atom_site_aniso_U_23
    C1 0.0318(10) 0.0228(9) 0.0231(9) 0.0070(7) 0.0041(7) 0.0030(7)
    C2 0.0323(10) 0.0223(9) 0.0223(9) 0.0061(7) -0.0012(7) 0.0028(7)
    C3 0.0376(11) 0.0331(10) 0.0251(10) 0.0095(9) -0.0019(8) 0.0012(8)
    C4 0.0261(9) 0.0228(9) 0.0270(9) 0.0049(7) -0.0013(7) 0.0040(7)
    C5 0.0247(10) 0.0436(12) 0.0313(10) 0.0075(9) 0.0026(8) -0.0035(9)
    C6 0.0287(10) 0.0223(9) 0.0237(9) 0.0041(7) 0.0028(7) 0.0018(7)
    C7 0.0296(10) 0.0237(9) 0.0208(9) 0.0040(7) -0.0016(7) 0.0010(7)
    C8 0.0269(10) 0.0233(9) 0.0266(9) 0.0032(7) 0.0006(7) 0.0037(7)
    C9 0.0303(10) 0.0374(11) 0.0290(10) 0.0057(8) 0.0030(8) 0.0060(8)
    C10 0.0416(12) 0.0398(11) 0.0304(10) 0.0076(9) 0.0090(9) 0.0113(9)
    C11 0.0421(14) 0.0574(15) 0.0715(17) 0.0114(12) 0.0225(12) 0.0110(13)
    C12 0.0320(10) 0.0260(9) 0.0216(9) 0.0095(8) 0.0053(7) 0.0037(7)
    C13 0.0333(10) 0.0260(9) 0.0229(9) 0.0066(8) -0.0004(8) 0.0012(7)
    C14 0.0393(12) 0.0420(12) 0.0280(10) 0.0080(9) -0.0018(9) -0.0049(9)
    C15 0.0258(9) 0.0259(9) 0.0257(9) 0.0040(7) 0.0004(7) 0.0049(7)
    C16 0.0259(10) 0.0394(11) 0.0363(11) 0.0050(8) 0.0046(8) -0.0034(9)
    C17 0.0291(10) 0.0234(9) 0.0203(9) 0.0055(7) 0.0047(7) 0.0036(7)
    C18 0.0293(10) 0.0244(9) 0.0219(9) 0.0039(7) -0.0008(7) 0.0029(7)
    C19 0.0264(9) 0.0266(9) 0.0234(9) 0.0058(7) 0.0024(7) 0.0061(7)
    C20 0.0291(10) 0.0427(11) 0.0270(10) 0.0087(9) 0.0045(8) 0.0059(9)
    C21 0.0489(14) 0.0646(15) 0.0299(11) 0.0241(12) 0.0136(10) 0.0188(10)
    C22 0.0427(14) 0.0707(18) 0.0671(17) 0.0150(13) 0.0168(12) 0.0199(14)
    C23 0.0410(11) 0.0205(9) 0.0317(10) 0.0068(8) 0.0114(8) 0.0032(8)
    C24 0.0410(11) 0.0240(9) 0.0263(10) 0.0075(8) 0.0019(8) 0.0023(7)
    C25 0.0499(14) 0.0379(12) 0.0304(11) 0.0103(10) 0.0011(10) 0.0043(9)
    C26 0.0305(10) 0.0224(9) 0.0310(10) 0.0064(7) 0.0004(8) 0.0033(7)
    C27 0.0286(10) 0.0443(12) 0.0326(10) 0.0080(9) 0.0039(8) 0.0044(9)
    C28 0.0310(10) 0.0208(9) 0.0268(9) 0.0049(7) 0.0036(8) 0.0037(7)
    C29 0.0322(10) 0.0222(9) 0.0293(10) 0.0044(8) -0.0004(8) 0.0058(7)
    C30 0.0325(10) 0.0214(9) 0.0362(11) 0.0048(8) 0.0055(8) 0.0060(8)
    C31 0.0351(11) 0.0374(12) 0.0532(14) 0.0076(9) 0.0125(10) 0.0149(10)
    C32 0.0579(14) 0.0348(11) 0.0305(11) 0.0005(10) 0.0124(10) 0.0057(9)
    C33 0.0581(16) 0.0467(14) 0.086(2) 0.0018(12) 0.0384(15) -0.0041(14)
    F1 0.0348(7) 0.1043(12) 0.0347(7) 0.0138(7) -0.0097(6) -0.0128(7)
    F2 0.0797(10) 0.0418(7) 0.0255(6) 0.0151(7) -0.0074(6) 0.0086(5)
    F3 0.0665(9) 0.0327(6) 0.0298(6) 0.0150(6) -0.0069(6) -0.0059(5)
    F4 0.1021(12) 0.0654(10) 0.0266(7) 0.0079(9) -0.0151(7) 0.0041(6)
    F5 0.0385(8) 0.1045(13) 0.0585(9) 0.0084(8) -0.0117(7) -0.0416(9)
    F6 0.0660(9) 0.0422(7) 0.0490(8) 0.0134(7) -0.0026(7) -0.0187(6)
    F7 0.100(2) 0.0513(11) 0.0553(13) 0.0039(11) -0.0237(12) 0.0275(9)
    F7B 0.090(10) 0.087(9) 0.060(8) 0.041(8) 0.001(7) 0.027(7)
    F8 0.0898(16) 0.0586(14) 0.0277(8) 0.0307(12) -0.0052(8) -0.0091(8)
    F8B 0.071(8) 0.080(10) 0.044(7) 0.015(7) -0.002(6) -0.001(6)
    F9 0.0491(11) 0.102(2) 0.0359(9) 0.0194(12) -0.0100(7) -0.0001(11)
    F9B 0.042(7) 0.065(9) 0.056(7) -0.011(6) -0.016(6) 0.012(7)
    O1 0.0248(7) 0.0443(8) 0.0283(7) 0.0074(6) -0.0019(5) 0.0019(6)
    O2 0.0266(7) 0.0425(8) 0.0255(7) 0.0059(6) 0.0037(5) -0.0018(6)
    O3 0.0273(7) 0.0540(9) 0.0351(8) 0.0020(7) -0.0033(6) -0.0017(7)
    O4 0.0358(7) 0.0327(7) 0.0260(7) 0.0067(6) 0.0094(6) 0.0026(5)
    O5 0.0402(9) 0.0381(8) 0.0459(9) 0.0005(7) 0.0076(7) 0.0018(7)
    O6 0.0254(7) 0.0481(9) 0.0310(7) 0.0023(6) 0.0004(6) -0.0042(6)
    O7 0.0250(7) 0.0414(8) 0.0275(7) 0.0067(6) 0.0041(5) -0.0026(6)
    O8 0.0291(7) 0.0477(9) 0.0380(8) 0.0017(6) -0.0017(6) -0.0002(7)
    O9 0.0367(8) 0.0392(8) 0.0259(7) 0.0136(6) 0.0089(6) 0.0018(6)
    O10 0.0526(10) 0.0443(9) 0.0478(9) 0.0061(7) 0.0148(8) 0.0091(7)
    O11 0.0298(7) 0.0524(9) 0.0307(7) 0.0103(6) -0.0004(6) 0.0070(6)
    O12 0.0287(7) 0.0409(8) 0.0264(7) 0.0072(6) 0.0041(5) 0.0044(6)
    O13 0.0317(8) 0.0565(10) 0.0582(11) 0.0059(7) -0.0002(7) 0.0138(8)
    O14 0.0552(9) 0.0282(7) 0.0364(8) 0.0045(6) 0.0207(7) 0.0017(6)
    O15 0.0506(10) 0.0347(8) 0.0508(9) -0.0011(7) 0.0165(8) -0.0044(7)
_geom_special_details     ?
loop_
    _geom_bond_atom_site_label_1
    _geom_bond_atom_site_label_2
    _geom_bond_site_symmetry_2
    _geom_bond_distance
    _geom_bond_publ_flag
    C1 O4 . 1.373(2) ?
    C1 C8 . 1.395(3) ?
    C1 C2 . 1.404(3) ?
    C2 C4 . 1.380(3) ?
    C2 C3 . 1.500(2) ?
    C3 F1 . 1.327(2) ?
    C3 F3 . 1.332(2) ?
    C3 F2 . 1.336(2) ?
    C4 O1 . 1.354(2) ?
    C4 C6 . 1.397(3) ?
    C5 O2 . 1.425(2) ?
    C5 O1 . 1.445(2) ?
    C5 H5A . 0.9900 ?
    C5 H5B . 0.9900 ?
    C6 C7 . 1.352(3) ?
    C6 O2 . 1.373(2) ?
    C7 C8 . 1.412(3) ?
    C7 H7 . 0.9500 ?
    C8 C9 . 1.464(3) ?
    C9 O3 . 1.216(2) ?
    C9 H9 . 0.9500 ?
    C10 O5 . 1.368(2) ?
    C10 O4 . 1.446(2) ?
    C10 H10A . 0.9900 ?
    C10 H10B . 0.9900 ?
    C11 O5 . 1.427(3) ?
    C11 H11A . 0.9800 ?
    C11 H11B . 0.9800 ?
    C11 H11C . 0.9800 ?
    C12 O9 . 1.372(2) ?
    C12 C19 . 1.394(3) ?
    C12 C13 . 1.406(3) ?
    C13 C15 . 1.377(3) ?
    C13 C14 . 1.497(3) ?
    C14 F6 . 1.318(3) ?
    C14 F5 . 1.326(3) ?
    C14 F4 . 1.339(3) ?
    C15 O6 . 1.355(2) ?
    C15 C17 . 1.393(3) ?
    C16 O7 . 1.422(2) ?
    C16 O6 . 1.440(2) ?
    C16 H16A . 0.9900 ?
    C16 H16B . 0.9900 ?
    C17 C18 . 1.353(3) ?
    C17 O7 . 1.371(2) ?
    C18 C19 . 1.408(3) ?
    C18 H18 . 0.9500 ?
    C19 C20 . 1.467(3) ?
    C20 O8 . 1.212(2) ?
    C20 H20 . 0.9500 ?
    C21 O10 . 1.369(3) ?
    C21 O9 . 1.443(2) ?
    C21 H21A . 0.9900 ?
    C21 H21B . 0.9900 ?
    C22 O10 . 1.416(3) ?
    C22 H22A . 0.9800 ?
    C22 H22B . 0.9800 ?
    C22 H22C . 0.9800 ?
    C23 O14 . 1.377(2) ?
    C23 C30 . 1.393(3) ?
    C23 C24 . 1.407(3) ?
    C24 C26 . 1.379(3) ?
    C24 C25 . 1.497(3) ?
    C25 F9B . 1.266(15) ?
    C25 F8B . 1.304(16) ?
    C25 F7B . 1.300(18) ?
    C25 F7 . 1.326(3) ?
    C25 F9 . 1.336(3) ?
    C25 F8 . 1.331(3) ?
    C26 O11 . 1.350(2) ?
    C26 C28 . 1.392(3) ?
    C27 O12 . 1.427(2) ?
    C27 O11 . 1.443(2) ?
    C27 H27A . 0.9900 ?
    C27 H27B . 0.9900 ?
    C28 C29 . 1.348(3) ?
    C28 O12 . 1.368(2) ?
    C29 C30 . 1.413(3) ?
    C29 H29 . 0.9500 ?
    C30 C31 . 1.465(3) ?
    C31 O13 . 1.211(3) ?
    C31 H31 . 0.9500 ?
    C32 O15 . 1.373(3) ?
    C32 O14 . 1.447(2) ?
    C32 H32A . 0.9900 ?
    C32 H32B . 0.9900 ?
    C33 O15 . 1.435(3) ?
    C33 H33A . 0.9800 ?
    C33 H33B . 0.9800 ?
    C33 H33C . 0.9800 ?
loop_
    _geom_angle_atom_site_label_1
    _geom_angle_atom_site_label_2
    _geom_angle_atom_site_label_3
    _geom_angle_site_symmetry_1
    _geom_angle_site_symmetry_3
    _geom_angle
    _geom_angle_publ_flag
    O4 C1 C8 . . 121.40(16) ?
    O4 C1 C2 . . 116.80(15) ?
    C8 C1 C2 . . 121.70(16) ?
    C4 C2 C1 . . 116.89(16) ?
    C4 C2 C3 . . 122.85(17) ?
    C1 C2 C3 . . 120.25(16) ?
    F1 C3 F3 . . 106.24(16) ?
    F1 C3 F2 . . 106.72(16) ?
    F3 C3 F2 . . 105.70(16) ?
    F1 C3 C2 . . 112.31(16) ?
    F3 C3 C2 . . 112.74(16) ?
    F2 C3 C2 . . 112.61(16) ?
    O1 C4 C2 . . 128.95(16) ?
    O1 C4 C6 . . 109.80(16) ?
    C2 C4 C6 . . 121.24(17) ?
    O2 C5 O1 . . 107.09(14) ?
    O2 C5 H5A . . 110.3 ?
    O1 C5 H5A . . 110.3 ?
    O2 C5 H5B . . 110.3 ?
    O1 C5 H5B . . 110.3 ?
    H5A C5 H5B . . 108.6 ?
    C7 C6 O2 . . 128.38(16) ?
    C7 C6 C4 . . 122.35(17) ?
    O2 C6 C4 . . 109.26(16) ?
    C6 C7 C8 . . 117.95(16) ?
    C6 C7 H7 . . 121.0 ?
    C8 C7 H7 . . 121.0 ?
    C1 C8 C7 . . 119.84(17) ?
    C1 C8 C9 . . 121.52(17) ?
    C7 C8 C9 . . 118.57(16) ?
    O3 C9 C8 . . 123.04(18) ?
    O3 C9 H9 . . 118.5 ?
    C8 C9 H9 . . 118.5 ?
    O5 C10 O4 . . 111.60(16) ?
    O5 C10 H10A . . 109.3 ?
    O4 C10 H10A . . 109.3 ?
    O5 C10 H10B . . 109.3 ?
    O4 C10 H10B . . 109.3 ?
    H10A C10 H10B . . 108.0 ?
    O5 C11 H11A . . 109.5 ?
    O5 C11 H11B . . 109.5 ?
    H11A C11 H11B . . 109.5 ?
    O5 C11 H11C . . 109.5 ?
    H11A C11 H11C . . 109.5 ?
    H11B C11 H11C . . 109.5 ?
    O9 C12 C19 . . 120.80(16) ?
    O9 C12 C13 . . 117.59(16) ?
    C19 C12 C13 . . 121.61(16) ?
    C15 C13 C12 . . 116.53(16) ?
    C15 C13 C14 . . 122.72(17) ?
    C12 C13 C14 . . 120.69(17) ?
    F6 C14 F5 . . 106.30(18) ?
    F6 C14 F4 . . 105.33(17) ?
    F5 C14 F4 . . 106.69(18) ?
    F6 C14 C13 . . 113.57(17) ?
    F5 C14 C13 . . 112.56(17) ?
    F4 C14 C13 . . 111.84(17) ?
    O6 C15 C13 . . 128.50(16) ?
    O6 C15 C17 . . 109.80(16) ?
    C13 C15 C17 . . 121.68(17) ?
    O7 C16 O6 . . 107.78(15) ?
    O7 C16 H16A . . 110.2 ?
    O6 C16 H16A . . 110.2 ?
    O7 C16 H16B . . 110.2 ?
    O6 C16 H16B . . 110.2 ?
    H16A C16 H16B . . 108.5 ?
    C18 C17 O7 . . 128.01(16) ?
    C18 C17 C15 . . 122.36(17) ?
    O7 C17 C15 . . 109.63(15) ?
    C17 C18 C19 . . 117.56(16) ?
    C17 C18 H18 . . 121.2 ?
    C19 C18 H18 . . 121.2 ?
    C12 C19 C18 . . 120.25(16) ?
    C12 C19 C20 . . 120.90(17) ?
    C18 C19 C20 . . 118.80(16) ?
    O8 C20 C19 . . 123.64(18) ?
    O8 C20 H20 . . 118.2 ?
    C19 C20 H20 . . 118.2 ?
    O10 C21 O9 . . 112.04(17) ?
    O10 C21 H21A . . 109.2 ?
    O9 C21 H21A . . 109.2 ?
    O10 C21 H21B . . 109.2 ?
    O9 C21 H21B . . 109.2 ?
    H21A C21 H21B . . 107.9 ?
    O10 C22 H22A . . 109.5 ?
    O10 C22 H22B . . 109.5 ?
    H22A C22 H22B . . 109.5 ?
    O10 C22 H22C . . 109.5 ?
    H22A C22 H22C . . 109.5 ?
    H22B C22 H22C . . 109.5 ?
    O14 C23 C30 . . 120.96(18) ?
    O14 C23 C24 . . 117.75(17) ?
    C30 C23 C24 . . 121.18(17) ?
    C26 C24 C23 . . 117.07(17) ?
    C26 C24 C25 . . 121.70(18) ?
    C23 C24 C25 . . 121.22(18) ?
    F9B C25 F8B . . 113.5(12) ?
    F9B C25 F7B . . 107.7(12) ?
    F8B C25 F7B . . 109.0(12) ?
    F7 C25 F9 . . 105.5(2) ?
    F7 C25 F8 . . 106.5(2) ?
    F9 C25 F8 . . 105.2(2) ?
    F7 C25 C24 . . 112.52(18) ?
    F9 C25 C24 . . 113.25(18) ?
    F8 C25 C24 . . 113.20(18) ?
    O11 C26 C24 . . 128.49(17) ?
    O11 C26 C28 . . 110.13(16) ?
    C24 C26 C28 . . 121.38(18) ?
    O12 C27 O11 . . 106.96(15) ?
    O12 C27 H27A . . 110.3 ?
    O11 C27 H27A . . 110.3 ?
    O12 C27 H27B . . 110.3 ?
    O11 C27 H27B . . 110.3 ?
    H27A C27 H27B . . 108.6 ?
    C29 C28 O12 . . 128.65(17) ?
    C29 C28 C26 . . 122.17(17) ?
    O12 C28 C26 . . 109.17(16) ?
    C28 C29 C30 . . 118.16(17) ?
    C28 C29 H29 . . 120.9 ?
    C30 C29 H29 . . 120.9 ?
    C23 C30 C29 . . 120.00(18) ?
    C23 C30 C31 . . 122.72(18) ?
    C29 C30 C31 . . 117.23(18) ?
    O13 C31 C30 . . 123.3(2) ?
    O13 C31 H31 . . 118.4 ?
    C30 C31 H31 . . 118.4 ?
    O15 C32 O14 . . 111.72(18) ?
    O15 C32 H32A . . 109.3 ?
    O14 C32 H32A . . 109.3 ?
    O15 C32 H32B . . 109.3 ?
    O14 C32 H32B . . 109.3 ?
    H32A C32 H32B . . 107.9 ?
    O15 C33 H33A . . 109.5 ?
    O15 C33 H33B . . 109.5 ?
    H33A C33 H33B . . 109.5 ?
    O15 C33 H33C . . 109.5 ?
    H33A C33 H33C . . 109.5 ?
    H33B C33 H33C . . 109.5 ?
    C4 O1 C5 . . 106.13(13) ?
    C6 O2 C5 . . 106.07(14) ?
    C1 O4 C10 . . 116.60(14) ?
    C10 O5 C11 . . 112.88(17) ?
    C15 O6 C16 . . 106.43(14) ?
    C17 O7 C16 . . 106.33(14) ?
    C12 O9 C21 . . 116.13(15) ?
    C21 O10 C22 . . 112.81(19) ?
    C26 O11 C27 . . 106.53(14) ?
    C28 O12 C27 . . 106.64(14) ?
    C23 O14 C32 . . 116.82(15) ?
    C32 O15 C33 . . 113.45(18) ?
loop_
    _geom_torsion_atom_site_label_1
    _geom_torsion_atom_site_label_2
    _geom_torsion_atom_site_label_3
    _geom_torsion_atom_site_label_4
    _geom_torsion_site_symmetry_1
    _geom_torsion_site_symmetry_2
    _geom_torsion_site_symmetry_3
    _geom_torsion_site_symmetry_4
    _geom_torsion
    _geom_torsion_publ_flag
    O4 C1 C2 C4 . . . . -176.86(15) ?
    C8 C1 C2 C4 . . . . -0.5(3) ?
    O4 C1 C2 C3 . . . . 1.8(2) ?
    C8 C1 C2 C3 . . . . 178.13(16) ?
    C4 C2 C3 F1 . . . . 0.1(3) ?
    C1 C2 C3 F1 . . . . -178.42(17) ?
    C4 C2 C3 F3 . . . . 120.10(19) ?
    C1 C2 C3 F3 . . . . -58.4(2) ?
    C4 C2 C3 F2 . . . . -120.39(19) ?
    C1 C2 C3 F2 . . . . 61.1(2) ?
    C1 C2 C4 O1 . . . . 179.94(17) ?
    C3 C2 C4 O1 . . . . 1.4(3) ?
    C1 C2 C4 C6 . . . . -0.7(3) ?
    C3 C2 C4 C6 . . . . -179.32(17) ?
    O1 C4 C6 C7 . . . . -179.61(16) ?
    C2 C4 C6 C7 . . . . 0.9(3) ?
    O1 C4 C6 O2 . . . . 1.2(2) ?
    C2 C4 C6 O2 . . . . -178.25(16) ?
    O2 C6 C7 C8 . . . . 179.14(17) ?
    C4 C6 C7 C8 . . . . 0.1(3) ?
    O4 C1 C8 C7 . . . . 177.74(16) ?
    C2 C1 C8 C7 . . . . 1.5(3) ?
    O4 C1 C8 C9 . . . . 0.7(3) ?
    C2 C1 C8 C9 . . . . -175.48(17) ?
    C6 C7 C8 C1 . . . . -1.3(3) ?
    C6 C7 C8 C9 . . . . 175.79(16) ?
    C1 C8 C9 O3 . . . . -175.27(18) ?
    C7 C8 C9 O3 . . . . 7.7(3) ?
    O9 C12 C13 C15 . . . . -179.89(15) ?
    C19 C12 C13 C15 . . . . -1.0(3) ?
    O9 C12 C13 C14 . . . . 3.1(3) ?
    C19 C12 C13 C14 . . . . -178.07(17) ?
    C15 C13 C14 F6 . . . . 126.8(2) ?
    C12 C13 C14 F6 . . . . -56.4(3) ?
    C15 C13 C14 F5 . . . . 5.9(3) ?
    C12 C13 C14 F5 . . . . -177.21(18) ?
    C15 C13 C14 F4 . . . . -114.2(2) ?
    C12 C13 C14 F4 . . . . 62.7(2) ?
    C12 C13 C15 O6 . . . . -178.52(17) ?
    C14 C13 C15 O6 . . . . -1.5(3) ?
    C12 C13 C15 C17 . . . . -0.2(3) ?
    C14 C13 C15 C17 . . . . 176.76(18) ?
    O6 C15 C17 C18 . . . . 179.50(16) ?
    C13 C15 C17 C18 . . . . 0.9(3) ?
    O6 C15 C17 O7 . . . . -0.6(2) ?
    C13 C15 C17 O7 . . . . -179.15(16) ?
    O7 C17 C18 C19 . . . . 179.76(16) ?
    C15 C17 C18 C19 . . . . -0.3(3) ?
    O9 C12 C19 C18 . . . . -179.54(15) ?
    C13 C12 C19 C18 . . . . 1.6(3) ?
    O9 C12 C19 C20 . . . . 3.1(3) ?
    C13 C12 C19 C20 . . . . -175.78(17) ?
    C17 C18 C19 C12 . . . . -0.9(3) ?
    C17 C18 C19 C20 . . . . 176.55(16) ?
    C12 C19 C20 O8 . . . . -170.82(18) ?
    C18 C19 C20 O8 . . . . 11.7(3) ?
    O14 C23 C24 C26 . . . . 175.93(16) ?
    C30 C23 C24 C26 . . . . -0.3(3) ?
    O14 C23 C24 C25 . . . . -4.9(3) ?
    C30 C23 C24 C25 . . . . 178.90(17) ?
    C26 C24 C25 F9B . . . . -42.5(13) ?
    C23 C24 C25 F9B . . . . 138.4(12) ?
    C26 C24 C25 F8B . . . . -167.6(12) ?
    C23 C24 C25 F8B . . . . 13.2(12) ?
    C26 C24 C25 F7B . . . . 72.8(13) ?
    C23 C24 C25 F7B . . . . -106.4(13) ?
    C26 C24 C25 F7 . . . . 116.7(3) ?
    C23 C24 C25 F7 . . . . -62.4(3) ?
    C26 C24 C25 F9 . . . . -2.8(3) ?
    C23 C24 C25 F9 . . . . 178.0(2) ?
    C26 C24 C25 F8 . . . . -122.5(2) ?
    C23 C24 C25 F8 . . . . 58.3(3) ?
    C23 C24 C26 O11 . . . . -179.62(17) ?
    C25 C24 C26 O11 . . . . 1.2(3) ?
    C23 C24 C26 C28 . . . . 1.4(3) ?
    C25 C24 C26 C28 . . . . -177.84(17) ?
    O11 C26 C28 C29 . . . . 179.98(16) ?
    C24 C26 C28 C29 . . . . -0.8(3) ?
    O11 C26 C28 O12 . . . . -1.0(2) ?
    C24 C26 C28 O12 . . . . 178.14(16) ?
    O12 C28 C29 C30 . . . . -179.55(17) ?
    C26 C28 C29 C30 . . . . -0.8(3) ?
    O14 C23 C30 C29 . . . . -177.40(16) ?
    C24 C23 C30 C29 . . . . -1.3(3) ?
    O14 C23 C30 C31 . . . . 0.2(3) ?
    C24 C23 C30 C31 . . . . 176.32(17) ?
    C28 C29 C30 C23 . . . . 1.8(3) ?
    C28 C29 C30 C31 . . . . -175.92(17) ?
    C23 C30 C31 O13 . . . . 174.0(2) ?
    C29 C30 C31 O13 . . . . -8.3(3) ?
    C2 C4 O1 C5 . . . . -173.78(18) ?
    C6 C4 O1 C5 . . . . 6.8(2) ?
    O2 C5 O1 C4 . . . . -12.1(2) ?
    C7 C6 O2 C5 . . . . 172.08(18) ?
    C4 C6 O2 C5 . . . . -8.79(19) ?
    O1 C5 O2 C6 . . . . 12.8(2) ?
    C8 C1 O4 C10 . . . . 83.8(2) ?
    C2 C1 O4 C10 . . . . -99.78(19) ?
    O5 C10 O4 C1 . . . . -103.73(19) ?
    O4 C10 O5 C11 . . . . -67.4(2) ?
    C13 C15 O6 C16 . . . . -179.92(19) ?
    C17 C15 O6 C16 . . . . 1.6(2) ?
    O7 C16 O6 C15 . . . . -2.1(2) ?
    C18 C17 O7 C16 . . . . 179.16(18) ?
    C15 C17 O7 C16 . . . . -0.75(19) ?
    O6 C16 O7 C17 . . . . 1.7(2) ?
    C19 C12 O9 C21 . . . . 81.4(2) ?
    C13 C12 O9 C21 . . . . -99.8(2) ?
    O10 C21 O9 C12 . . . . -102.7(2) ?
    O9 C21 O10 C22 . . . . -71.9(2) ?
    C24 C26 O11 C27 . . . . 177.13(19) ?
    C28 C26 O11 C27 . . . . -3.8(2) ?
    O12 C27 O11 C26 . . . . 7.0(2) ?
    C29 C28 O12 C27 . . . . -175.68(19) ?
    C26 C28 O12 C27 . . . . 5.4(2) ?
    O11 C27 O12 C28 . . . . -7.6(2) ?
    C30 C23 O14 C32 . . . . -89.6(2) ?
    C24 C23 O14 C32 . . . . 94.2(2) ?
    O15 C32 O14 C23 . . . . 94.5(2) ?
    O14 C32 O15 C33 . . . . 71.4(2) ?
