# Supplementary material for: 6-Meth­oxy­meth­oxy-7-trifluoro­methyl-1,3-benzodioxole-5-carbaldehyde
Source: Acta Crystallogr Sect E Struct Rep Online. 2012 Jun 2;68(Pt 7):o1981. doi: 10.1107/S1600536812022490 (PMC3393257; doi:10.1107/S1600536812022490)
Supplement: Supplementary file 2 [file e-68-o1981-Isup2.hkl]

# 
# h,k,l, Fc-squared, Fo-squared, sigma(Fo-squared) and status flag 
# 
data_I
_shelx_title ' I in space group P -1' 
_shelx_refln_list_code          4 
_shelx_F_calc_maximum      239.77 
_exptl_crystal_F_000       852.00 
_reflns_d_resolution_high  0.8411 
 
loop_ 
 _symmetry_equiv_pos_as_xyz 
 'x, y, z' 
 '-x, -y, -z' 
 
_cell_length_a     9.3608 
_cell_length_b    12.6895 
_cell_length_c    14.6765 
_cell_angle_alpha  97.007 
_cell_angle_beta   93.625 
_cell_angle_gamma 102.983 
 
_shelx_F_squared_multiplier     1.000 
 
loop_ 
 _refln_index_h 
 _refln_index_k 
 _refln_index_l 
 _refln_F_squared_calc 
 _refln_F_squared_meas 
 _refln_F_squared_sigma 
 _refln_observed_status 
   1   0   0    17846.64    15538.65    548.78 o 
   2   0   0    13515.04    12366.39    568.79 o 
   3   0   0      663.80      718.42     25.78 o 
   4   0   0    25551.45    24592.96   1425.41 o 
   5   0   0     4586.16     5121.47    104.33 o 
   6   0   0     1536.75     1528.74     40.64 o 
   7   0   0        2.41        0.75      1.29 o 
   8   0   0      627.29      594.89     18.20 o 
   9   0   0       34.96       19.95      2.94 o 
  10   0   0        1.37        0.63      1.89 o 
 -10   1   0        0.34       -1.50      1.61 o 
  -9   1   0        1.58       -1.06      1.80 o 
  -8   1   0      183.09      189.46      7.69 o 
  -7   1   0      310.24      350.60     11.37 o 
  -6   1   0        2.48        4.89      1.38 o 
  -5   1   0      181.64      193.79      6.59 o 
  -4   1   0       36.06       45.25      2.39 o 
  -3   1   0      668.14      598.72     16.11 o 
  -2   1   0      288.29      284.39     26.39 o 
  -1   1   0        3.43        4.98      0.55 o 
   0   1   0       91.34       56.63      2.30 o 
   1   1   0      105.77       91.48      3.82 o 
   2   1   0      360.20      361.32      9.92 o 
   3   1   0      159.39      170.88      5.45 o 
   4   1   0     1464.00     1469.51     38.37 o 
   5   1   0        1.10        3.35      1.15 o 
   6   1   0     1005.77      981.55     27.02 o 
   7   1   0       57.93       50.55      3.61 o 
   8   1   0      122.63      115.83      8.82 o 
   9   1   0       71.20       77.36      5.11 o 
  10   1   0       21.50       22.77      3.21 o 
 -11   2   0       39.53       45.96      7.05 o 
 -10   2   0        7.73        6.94      2.30 o 
  -9   2   0       78.99       70.43      5.78 o 
  -8   2   0        1.03        7.87      3.68 o 
  -7   2   0       39.03       39.26      4.03 o 
  -6   2   0       68.38       71.67      3.63 o 
  -5   2   0        2.75        5.10      1.27 o 
  -4   2   0      170.29      166.61      5.66 o 
  -3   2   0      255.69      215.76      8.31 o 
  -2   2   0      322.40      332.80     25.59 o 
  -1   2   0      289.90      256.03      9.35 o 
   0   2   0      198.88      185.03      7.20 o 
   1   2   0       32.24       33.45      2.06 o 
   2   2   0        0.30        0.27      0.70 o 
   3   2   0      193.33      184.57      5.97 o 
   4   2   0      413.81      405.34     11.93 o 
   5   2   0      909.58      889.84     24.46 o 
   6   2   0        4.10        9.38      1.76 o 
   7   2   0      321.78      336.87     11.42 o 
   8   2   0       13.50       15.16      2.57 o 
   9   2   0       27.85       16.41      2.82 o 
  10   2   0        0.57        0.33      2.16 o 
 -11   3   0        5.55        2.53      3.70 o 
 -10   3   0        8.11       10.40      4.17 o 
  -9   3   0       91.34       89.35      7.22 o 
  -8   3   0      286.01      283.59      9.99 o 
  -7   3   0     1785.69     1928.64    116.33 o 
  -6   3   0        9.48       18.98      1.97 o 
  -5   3   0     3301.75     3366.60    121.72 o 
  -4   3   0      333.47      341.72     17.93 o 
  -3   3   0      111.85      129.29      8.70 o 
  -2   3   0     1145.14     1194.00     40.02 o 
  -1   3   0    27124.52    24319.60    611.38 o 
   0   3   0    11931.12    11853.74    404.76 o 
   1   3   0      310.06      365.54     13.79 o 
   2   3   0      548.19      560.19     20.76 o 
   3   3   0     2055.25     2178.16     76.02 o 
   4   3   0      484.03      584.61     22.51 o 
   5   3   0     2181.66     2298.94     59.94 o 
   6   3   0      833.75      791.18     22.64 o 
   7   3   0      509.26      518.82     16.24 o 
   8   3   0     1346.32     1176.22     33.24 o 
   9   3   0      298.20      254.00     14.02 o 
  10   3   0        2.89        0.90      2.80 o 
 -11   4   0       46.34       36.37      6.58 o 
 -10   4   0        0.31        0.27      2.88 o 
  -9   4   0      421.91      446.67     14.62 o 
  -8   4   0       65.41       57.40      6.76 o 
  -7   4   0      137.00      145.90     10.11 o 
  -6   4   0       26.72       22.06      3.72 o 
  -5   4   0        0.02        1.52      0.98 o 
  -4   4   0      936.93     1003.71     37.47 o 
  -3   4   0        5.98        5.37      1.13 o 
  -2   4   0        1.03        3.37      0.80 o 
  -1   4   0     7933.41     7741.91    194.98 o 
   0   4   0     3033.57     3161.80    108.58 o 
   1   4   0      680.71      633.33     23.21 o 
   2   4   0      360.82      312.92     12.66 o 
   3   4   0        2.90        9.85      1.99 o 
   4   4   0      265.13      258.60     11.72 o 
   5   4   0        1.68        1.25      1.75 o 
   6   4   0       59.59       58.73      5.37 o 
   7   4   0      202.88      197.14     10.98 o 
   8   4   0       25.80       23.91      4.52 o 
   9   4   0        1.38        1.17      2.73 o 
 -11   5   0       14.75       11.29      4.56 o 
 -10   5   0        4.85        5.69      3.66 o 
  -9   5   0       61.81       64.73      7.59 o 
  -8   5   0      100.07       95.51      5.11 o 
  -7   5   0      354.98      340.44     11.31 o 
  -6   5   0       44.49       42.07      2.85 o 
  -5   5   0       64.07       73.25      3.53 o 
  -4   5   0      158.11      142.68      5.08 o 
  -3   5   0        5.81        8.38      1.13 o 
  -2   5   0     1370.66     1314.97     34.21 o 
  -1   5   0      342.69      344.65     10.98 o 
   0   5   0      763.28      780.97     28.31 o 
   1   5   0       20.47       18.93      2.14 o 
   2   5   0        0.59        2.03      1.29 o 
   3   5   0     1244.82     1268.64     45.96 o 
   4   5   0      169.67      156.95      8.45 o 
   5   5   0       78.77       75.36      5.88 o 
   6   5   0       19.79       17.95      3.35 o 
   7   5   0       52.90       50.98      5.41 o 
   8   5   0       61.61       58.42      6.27 o 
   9   5   0       23.67       33.77      5.34 o 
 -10   6   0       12.62       14.76      4.71 o 
  -9   6   0       16.14       22.78      5.18 o 
  -8   6   0       96.85      106.58      5.51 o 
  -7   6   0       67.26       82.02      5.59 o 
  -6   6   0      269.39      236.25      8.28 o 
  -5   6   0        6.23        3.97      1.25 o 
  -4   6   0      132.72      149.69      5.35 o 
  -3   6   0      277.45      331.00      9.81 o 
  -2   6   0      555.79      568.02     15.75 o 
  -1   6   0      324.41      362.85     10.69 o 
   0   6   0      507.60      529.49     14.95 o 
   1   6   0        0.82        1.79      1.21 o 
   2   6   0      689.66      634.85     24.38 o 
   3   6   0      129.47      120.42      7.01 o 
   4   6   0       55.40       59.47      4.98 o 
   5   6   0       37.97       37.04      4.28 o 
   6   6   0       12.30       13.05      3.31 o 
   7   6   0       63.95       68.47      6.70 o 
   8   6   0        0.06       -2.49      2.26 o 
 -10   7   0        9.76       16.51      5.10 o 
  -9   7   0        8.01        5.92      4.09 o 
  -8   7   0        0.04        3.12      3.78 o 
  -7   7   0      372.39      342.26     35.97 o 
  -6   7   0      302.72      334.34     10.81 o 
  -5   7   0      703.80      744.70     35.93 o 
  -4   7   0      914.90      831.66     22.71 o 
  -3   7   0     1114.15     1083.07     28.92 o 
  -2   7   0      107.15       97.29      4.15 o 
  -1   7   0     8433.62     8923.79    225.00 o 
   0   7   0     2873.93     3037.53     78.05 o 
   1   7   0      592.18      576.86     22.47 o 
   2   7   0      180.83      144.91      7.79 o 
   3   7   0     1679.74     1728.81     62.35 o 
   4   7   0     2607.71     2607.81     92.73 o 
   5   7   0       23.66       32.48      4.52 o 
   6   7   0       39.42       30.65      4.63 o 
   7   7   0      239.53      222.88     12.97 o 
   8   7   0      143.07      117.46      9.27 o 
 -10   8   0      291.54      320.32     19.43 o 
  -9   8   0       58.62       47.08      7.24 o 
  -8   8   0      208.64      178.60     13.44 o 
  -7   8   0       28.55       24.61      4.83 o 
  -6   8   0      250.03      260.84      8.99 o 
  -5   8   0      181.03      194.93      8.02 o 
  -4   8   0       71.81       78.13      3.85 o 
  -3   8   0      731.32      704.59     19.69 o 
  -2   8   0      474.73      448.64     13.29 o 
  -1   8   0      514.15      515.33     15.08 o 
   0   8   0       43.34       50.95      3.16 o 
   1   8   0      548.25      582.78     23.09 o 
   2   8   0      264.21      288.16     13.24 o 
   3   8   0       24.59       16.28      3.00 o 
   4   8   0        6.54        4.32      2.49 o 
   5   8   0      476.35      483.35     21.58 o 
   6   8   0       57.65       64.22      6.66 o 
   7   8   0       22.36       20.68      4.60 o 
 -10   9   0       12.54       11.02      4.87 o 
  -9   9   0      248.39      225.88     16.05 o 
  -8   9   0      207.80      206.60     14.72 o 
  -7   9   0       62.62       60.72      6.85 o 
  -6   9   0        2.85        1.72      1.31 o 
  -5   9   0       82.76       79.14      4.02 o 
  -4   9   0       10.07        7.10      1.55 o 
  -3   9   0      124.71      131.08      6.13 o 
  -2   9   0       12.58        9.34      1.67 o 
  -1   9   0       10.60       12.51      1.85 o 
   0   9   0       40.15       38.89      2.98 o 
   1   9   0       62.84       59.59      4.83 o 
   2   9   0      188.34      187.21     10.05 o 
   3   9   0       39.88       46.54      4.95 o 
   4   9   0        6.36       -1.01      2.06 o 
   5   9   0      399.41      419.17     19.67 o 
   6   9   0        2.06       -0.93      2.45 o 
   7   9   0       55.35       60.87      6.97 o 
  -9  10   0        4.95        4.87      4.79 o 
  -8  10   0      154.59      147.06     12.11 o 
  -7  10   0       70.86       82.06      8.06 o 
  -6  10   0      168.72      178.76     11.26 o 
  -5  10   0       71.75       77.42      4.14 o 
  -4  10   0      147.92      165.10      6.57 o 
  -3  10   0      315.13      337.42     10.99 o 
  -2  10   0      109.80      117.72      5.37 o 
  -1  10   0      714.33      695.92     20.20 o 
   0  10   0        1.44        2.85      1.50 o 
   1  10   0      143.49      145.15      6.37 o 
   2  10   0       29.13       29.40      4.13 o 
   3  10   0      126.74      131.48      8.76 o 
   4  10   0       17.10       19.59      4.17 o 
   5  10   0      139.47      146.59      9.97 o 
   6  10   0       17.27       13.32      4.25 o 
  -9  11   0      219.57      208.24     15.54 o 
  -8  11   0       82.25       86.26      9.54 o 
  -7  11   0        0.09        1.91      3.12 o 
  -6  11   0      435.62      466.68     22.55 o 
  -5  11   0        0.35        0.70      2.41 o 
  -4  11   0       29.16       31.16      2.98 o 
  -3  11   0      174.38      185.97      7.45 o 
  -2  11   0     2739.22     2768.59     72.31 o 
  -1  11   0     1684.71     1693.31     45.53 o 
   0  11   0       16.01        7.97      2.05 o 
   1  11   0       90.80       91.73      5.20 o 
   2  11   0      383.53      371.15     17.41 o 
   3  11   0      294.38      312.96     15.85 o 
   4  11   0      193.28      238.62     13.67 o 
   5  11   0      124.21      131.75      9.85 o 
  -8  12   0       67.14       63.91      8.10 o 
  -7  12   0        9.86        8.57      3.74 o 
  -6  12   0        0.23        2.06      3.00 o 
  -5  12   0        7.29        5.72      2.96 o 
  -4  12   0      124.71      152.20     14.18 o 
  -3  12   0       59.72       66.65      4.32 o 
  -2  12   0       54.91       59.81     11.35 o 
  -1  12   0       94.02       87.91      5.01 o 
   0  12   0       25.32       21.19      4.32 o 
   1  12   0       12.86        8.71      2.31 o 
   2  12   0       50.11       48.85      4.16 o 
   3  12   0        0.90        3.19      2.69 o 
   4  12   0       21.98       32.64      5.18 o 
  -7  13   0       23.74       36.18      5.92 o 
  -6  13   0       24.92       28.78      5.02 o 
  -5  13   0       10.08       10.59      3.74 o 
  -4  13   0        0.08       -2.06      2.65 o 
  -3  13   0       46.56       45.78      3.82 o 
  -2  13   0        3.92        4.38      2.00 o 
  -1  13   0        0.64       -2.10      1.40 o 
   0  13   0       13.57       13.76      2.77 o 
   1  13   0        5.80        1.22      3.25 o 
   2  13   0       19.32       23.16      3.39 o 
   3  13   0       66.95       68.94     10.24 o 
  -6  14   0      191.70      239.01     14.76 o 
  -5  14   0       26.64       28.59      5.18 o 
  -4  14   0        3.11        1.83      3.15 o 
  -3  14   0       39.96       47.35      4.34 o 
  -2  14   0       70.69       58.18      4.60 o 
  -1  14   0      248.48      222.86     22.30 o 
   0  14   0        8.11        7.42      4.62 o 
   1  14   0       17.80       13.98      4.52 o 
   2 -15   1      325.63      301.20     15.73 o 
  -1 -14   1       35.63       35.01      5.26 o 
   0 -14   1        1.44        1.44      2.45 o 
   1 -14   1      197.30      212.45     12.27 o 
   2 -14   1       41.95       36.37      4.83 o 
   3 -14   1      176.16      221.25     12.38 o 
   4 -14   1        1.26        2.84      2.38 o 
  -3 -13   1        7.70        6.82      3.45 o 
  -2 -13   1        2.57        4.64      2.27 o 
  -1 -13   1        6.93       10.40      3.78 o 
   0 -13   1       17.23       13.41      2.84 o 
   1 -13   1        0.68       -1.67      2.61 o 
   2 -13   1       51.74       49.41      3.95 o 
   3 -13   1       66.02       68.16      6.76 o 
   4 -13   1      275.01      287.67     10.54 o 
   5 -13   1       17.32       18.38      4.25 o 
   6 -13   1        4.07        3.04      3.12 o 
  -4 -12   1      281.57      251.82     14.29 o 
  -3 -12   1       76.18       85.37      7.36 o 
  -2 -12   1       30.16       34.67      3.59 o 
  -1 -12   1        2.13        4.28      2.04 o 
   0 -12   1      260.52      247.87      9.50 o 
   1 -12   1      403.04      403.02     13.38 o 
   2 -12   1      398.60      398.77     13.23 o 
   3 -12   1       49.32       56.19      4.09 o 
   4 -12   1      272.94      297.42     10.65 o 
   5 -12   1      287.95      307.04     10.77 o 
   6 -12   1       11.68       12.19      3.74 o 
   7 -12   1        3.62        5.53      3.43 o 
   8 -12   1       65.26       70.76      8.72 o 
  -5 -11   1       48.53       36.14      5.30 o 
  -4 -11   1      192.33      212.99     12.50 o 
  -3 -11   1      353.11      319.39     15.93 o 
  -2 -11   1        9.22       11.53      3.15 o 
  -1 -11   1      380.01      386.25     16.69 o 
   0 -11   1      640.68      638.02     19.17 o 
   1 -11   1     1522.18     1607.86     43.27 o 
   2 -11   1       21.63       27.10      3.33 o 
   3 -11   1      123.71      137.14      6.07 o 
   4 -11   1       33.40       36.57      3.08 o 
   5 -11   1       35.31       32.17      2.88 o 
   6 -11   1       30.50       32.83      3.03 o 
   7 -11   1       64.70       61.92      7.20 o 
   8 -11   1        0.83        3.93      3.97 o 
   9 -11   1      177.26      130.04     11.96 o 
  -6 -10   1       98.04       91.37      8.37 o 
  -5 -10   1        0.31        1.17      2.77 o 
  -4 -10   1       31.31       28.90      4.40 o 
  -3 -10   1      216.93      200.06     11.18 o 
  -2 -10   1       16.56        7.94      2.73 o 
  -1 -10   1      169.15      169.52      6.96 o 
   0 -10   1        2.16        1.60      2.77 o 
   1 -10   1       46.82       60.43     10.67 o 
   2 -10   1        0.18        1.95      1.48 o 
   3 -10   1        3.25        3.39      2.34 o 
   4 -10   1        1.31        0.16      1.32 o 
   5 -10   1        0.06        0.28      1.21 o 
   6 -10   1       22.60       25.79      2.55 o 
   7 -10   1        3.08        4.52      3.51 o 
   8 -10   1      293.71      264.75     16.90 o 
   9 -10   1      208.89      197.30     14.95 o 
  -7  -9   1       62.81       70.61      7.13 o 
  -6  -9   1       13.43       14.10      3.86 o 
  -5  -9   1        2.33        4.40      2.77 o 
  -4  -9   1       13.32       12.42      3.19 o 
  -3  -9   1      241.75      264.55     13.16 o 
  -2  -9   1       69.08       58.07      4.98 o 
  -1  -9   1        2.12        4.09      1.95 o 
   0  -9   1      642.21      642.09     18.59 o 
   1  -9   1     1380.52     1351.14     36.29 o 
   2  -9   1       44.25       45.35      3.05 o 
   3  -9   1        0.04        0.34      1.10 o 
   4  -9   1       22.19       28.10      5.72 o 
   5  -9   1      227.66      249.58      8.58 o 
   6  -9   1        8.13       14.79      2.09 o 
   7  -9   1       32.42       33.22      3.05 o 
   8  -9   1       21.44       25.66      5.96 o 
   9  -9   1       12.32       12.54      5.18 o 
  10  -9   1       14.58       16.75      5.30 o 
  -7  -8   1       18.90       25.66      4.75 o 
  -6  -8   1        0.19       -0.62      2.18 o 
  -5  -8   1        7.24       10.63      3.23 o 
  -4  -8   1        0.54        0.19      2.03 o 
  -3  -8   1       72.78       52.61      4.83 o 
  -2  -8   1        3.50        4.25      1.99 o 
  -1  -8   1      808.61      807.45     30.73 o 
   0  -8   1      267.24      270.49      8.96 o 
   1  -8   1     1323.28     1352.76     36.04 o 
   2  -8   1     1170.87     1114.90     30.02 o 
   3  -8   1      644.26      622.39     17.63 o 
   4  -8   1      164.61      176.32      6.39 o 
   5  -8   1      168.15      185.77     10.75 o 
   6  -8   1        2.89        2.74      1.43 o 
   7  -8   1       95.87      108.74     10.83 o 
   8  -8   1      442.66      409.51     22.32 o 
   9  -8   1      319.83      308.10     18.58 o 
  10  -8   1      106.88      120.15     10.87 o 
  -8  -7   1      502.30      519.49     24.26 o 
  -7  -7   1      166.14      163.88     10.79 o 
  -6  -7   1      182.73      205.12     11.68 o 
  -5  -7   1      398.76      370.29     17.06 o 
  -4  -7   1      195.24      226.74     11.57 o 
  -3  -7   1      291.23      279.35     12.85 o 
  -2  -7   1      167.89      159.01      8.33 o 
  -1  -7   1     1398.84     1391.08     50.08 o 
   0  -7   1     1259.98     1341.57     35.52 o 
   1  -7   1     5861.99     6251.05    158.28 o 
   2  -7   1       20.16       13.00      1.63 o 
   3  -7   1      150.21      149.97      6.39 o 
   4  -7   1      596.20      525.56     19.65 o 
   5  -7   1      745.30      796.63     24.77 o 
   6  -7   1      550.68      555.55     16.57 o 
   7  -7   1      275.75      272.09      9.68 o 
   8  -7   1       13.06       12.92      2.41 o 
   9  -7   1      123.25      112.75     10.13 o 
  10  -7   1        1.80        0.82      3.54 o 
  -8  -6   1      147.59      112.20      8.68 o 
  -7  -6   1       85.16       86.69      7.13 o 
  -6  -6   1      550.94      551.77     23.44 o 
  -5  -6   1      228.21      231.18     11.76 o 
  -4  -6   1     1035.95     1061.88     39.84 o 
  -3  -6   1      148.72      128.13      7.24 o 
  -2  -6   1       85.10       60.21      4.36 o 
  -1  -6   1     1671.99     1629.00     57.76 o 
   0  -6   1      201.29      241.22     12.38 o 
   1  -6   1       91.07       81.99      5.34 o 
   2  -6   1        2.41        2.89      0.94 o 
   3  -6   1     1045.64      970.23     30.79 o 
   4  -6   1     2466.06     2522.37     99.04 o 
   5  -6   1      402.30      386.31     12.70 o 
   6  -6   1       42.89       50.00      3.26 o 
   7  -6   1      307.44      286.96      9.96 o 
   8  -6   1      698.34      705.01     20.98 o 
   9  -6   1      545.77      544.70     17.26 o 
  10  -6   1      248.80      276.28     16.82 o 
  -9  -5   1       38.79       50.98      6.23 o 
  -8  -5   1      158.25      152.43     10.09 o 
  -7  -5   1        5.74        6.11      2.92 o 
  -6  -5   1      204.05      194.10     10.63 o 
  -5  -5   1       33.87       31.70      3.82 o 
  -4  -5   1      150.64      125.95      7.28 o 
  -3  -5   1       99.74       90.24      5.69 o 
  -2  -5   1       10.63       14.33      2.10 o 
  -1  -5   1       24.03       28.47      2.61 o 
   0  -5   1      188.56      188.77      8.26 o 
   1  -5   1      297.44      294.93     11.80 o 
   2  -5   1     1514.68     1356.68    139.60 o 
   3  -5   1       70.66       63.48      2.85 o 
   4  -5   1       78.48       67.02      3.20 o 
   5  -5   1       68.07       72.08      3.68 o 
   6  -5   1      343.39      328.48     18.11 o 
   7  -5   1        9.25       11.43      3.43 o 
   8  -5   1      256.48      254.74      9.34 o 
   9  -5   1       40.44       42.96      3.73 o 
  10  -5   1       15.16       12.81      4.36 o 
  -9  -4   1      104.64      110.53      8.65 o 
  -8  -4   1      125.00      120.61      8.61 o 
  -7  -4   1       83.57       78.40      6.31 o 
  -6  -4   1      216.11      227.71     11.49 o 
  -5  -4   1      115.39       84.16      5.76 o 
  -4  -4   1     1146.06     1186.00     43.19 o 
  -3  -4   1      145.77      137.09      6.93 o 
  -2  -4   1      301.27      307.90     12.54 o 
  -1  -4   1     1763.83     1704.20     59.51 o 
   0  -4   1    25942.49    24749.57    841.84 o 
   1  -4   1    26423.31    24522.44    834.28 o 
   2  -4   1      898.78      826.81     29.48 o 
   3  -4   1       66.27       85.28      3.33 o 
   4  -4   1      669.41      736.06     21.46 o 
   5  -4   1     2982.84     2961.12    133.58 o 
   6  -4   1       10.87        4.24      1.33 o 
   7  -4   1      160.85      153.62      6.31 o 
   8  -4   1      497.67      493.78     15.45 o 
   9  -4   1      492.73      445.10     15.48 o 
  10  -4   1       50.08       34.82      5.96 o 
  11  -4   1       12.62       20.25      5.14 o 
 -10  -3   1       10.60        9.82      2.77 o 
  -9  -3   1       25.42       24.94      3.29 o 
  -8  -3   1       22.10       22.67      3.03 o 
  -7  -3   1      373.86      339.95     11.62 o 
  -6  -3   1       34.82       39.81      3.11 o 
  -5  -3   1      201.15      208.29      7.45 o 
  -4  -3   1     1602.92     1763.32     45.95 o 
  -3  -3   1      518.06      628.16     17.27 o 
  -2  -3   1     2641.16     2606.37     89.96 o 
  -1  -3   1     9141.73     8351.95    284.92 o 
   0  -3   1    17159.71    16690.34    569.30 o 
   1  -3   1    38537.38    33054.32   1174.55 o 
   2  -3   1      792.61      782.92     65.88 o 
   3  -3   1     3980.11     3652.37     92.53 o 
   4  -3   1       10.96       13.63      1.52 o 
   5  -3   1      170.80      216.71      7.35 o 
   6  -3   1      338.67      388.11     11.95 o 
   7  -3   1      527.29      497.22     15.09 o 
   8  -3   1       18.35       11.35      2.22 o 
   9  -3   1       75.72       82.94      5.13 o 
  10  -3   1       21.04       24.06      3.19 o 
  11  -3   1        3.33        4.52      3.78 o 
 -10  -2   1        5.81       12.67      2.86 o 
  -9  -2   1      138.79      121.74     10.13 o 
  -8  -2   1      305.24      275.23     10.19 o 
  -7  -2   1      162.68      158.97      6.65 o 
  -6  -2   1        6.20       11.31      8.08 o 
  -5  -2   1      730.46      771.16     21.40 o 
  -4  -2   1      254.71      279.13      8.66 o 
  -3  -2   1      415.85      433.47      9.46 o 
  -2  -2   1       15.17       18.60      1.39 o 
  -1  -2   1      789.25      791.13     19.11 o 
   0  -2   1        7.37       -2.51      1.67 o 
   1  -2   1      610.77      615.26     21.77 o 
   2  -2   1       37.92       38.49      1.76 o 
   3  -2   1      471.35      451.67     12.49 o 
   4  -2   1      323.55      330.31      9.79 o 
   5  -2   1      604.71      661.00     18.42 o 
   6  -2   1       54.65       46.07      3.62 o 
   7  -2   1      370.14      383.73     12.24 o 
   8  -2   1      265.58      240.35      8.97 o 
   9  -2   1       72.82       56.19      4.34 o 
  10  -2   1        0.17       -1.24      1.75 o 
 -10  -1   1        0.12       -0.58      1.85 o 
  -9  -1   1       31.24       35.60      3.55 o 
  -8  -1   1        4.84        4.21      2.94 o 
  -7  -1   1        0.03        0.26      1.27 o 
  -6  -1   1       17.15       19.26      2.03 o 
  -5  -1   1      340.86      330.92      7.67 o 
  -4  -1   1        0.95        0.12      0.88 o 
  -3  -1   1      108.28      113.89      2.95 o 
  -2  -1   1       53.62       44.93      1.87 o 
  -1  -1   1      414.32      413.36     14.72 o 
   0  -1   1       70.47       51.64      2.38 o 
   1  -1   1      701.28      663.59     23.17 o 
   2  -1   1     1709.28     1640.09     50.43 o 
   3  -1   1     2846.88     2884.97     73.33 o 
   4  -1   1      114.39      124.11      4.58 o 
   5  -1   1       32.70       32.69      2.42 o 
   6  -1   1     1589.01     1590.74     42.10 o 
   7  -1   1      433.19      399.21     12.61 o 
   8  -1   1       20.30       24.03      2.28 o 
   9  -1   1      633.95      594.72     18.70 o 
  10  -1   1        3.03        2.85      2.07 o 
 -10   0   1       33.15       27.95      3.45 o 
  -9   0   1      799.28      739.82     44.65 o 
  -8   0   1      255.44      246.48      9.16 o 
  -7   0   1      825.93      862.99     24.37 o 
  -6   0   1      619.97      652.47     18.59 o 
  -5   0   1       94.74       91.11      3.44 o 
  -4   0   1     2149.71     2137.58     54.88 o 
  -3   0   1     2500.41     2405.49     91.17 o 
  -2   0   1      829.89      837.55     32.67 o 
  -1   0   1      389.43      391.87     13.83 o 
   1   0   1     1775.75     1744.55     59.98 o 
   2   0   1     3703.32     3753.73     94.67 o 
   3   0   1     6404.74     6257.08    157.30 o 
   4   0   1     1372.71     1587.18     41.18 o 
   5   0   1      439.27      376.17     17.29 o 
   6   0   1     1753.20     1947.03     51.11 o 
   7   0   1      452.76      458.63     14.27 o 
   8   0   1      164.36      153.77      6.82 o 
   9   0   1       26.52       24.79      3.12 o 
  10   0   1        0.98       -1.72      1.54 o 
 -10   1   1       18.84        8.33      3.93 o 
  -9   1   1        9.29        9.49      2.34 o 
  -8   1   1       20.20       14.15      2.31 o 
  -7   1   1        9.33       18.95      3.58 o 
  -6   1   1      165.54      179.38      5.19 o 
  -5   1   1      308.43      308.23      7.10 o 
  -4   1   1       99.73      105.00      3.96 o 
  -3   1   1      290.68      271.53     17.45 o 
  -2   1   1      194.12      192.70      5.59 o 
  -1   1   1       15.33       12.58      0.74 o 
   0   1   1      221.05      204.38      7.52 o 
   1   1   1      124.61      127.78      5.18 o 
   2   1   1        6.07        4.31      0.55 o 
   3   1   1     1939.80     1950.06     40.27 o 
   4   1   1       11.43        6.89      1.27 o 
   5   1   1      190.61      181.12      6.49 o 
   6   1   1        3.11       -0.61      1.16 o 
   7   1   1      601.82      603.19     18.08 o 
   8   1   1       10.73        7.49      2.12 o 
   9   1   1      119.44       94.89      6.60 o 
  10   1   1        4.33        1.96      2.20 o 
 -11   2   1       11.50       13.12      5.14 o 
 -10   2   1        0.41        0.58      3.23 o 
  -9   2   1       75.14       71.95      4.62 o 
  -8   2   1       42.38       32.05      4.17 o 
  -7   2   1      191.24      215.63     13.26 o 
  -6   2   1       44.21       48.93      2.96 o 
  -5   2   1      760.87      836.47     22.54 o 
  -4   2   1      711.13      694.75     50.86 o 
  -3   2   1       23.12       16.76      1.17 o 
  -2   2   1      730.05      779.35     41.57 o 
  -1   2   1      755.34      743.22     19.18 o 
   0   2   1      147.18      133.62      5.26 o 
   1   2   1     2202.19     2186.34     75.16 o 
   2   2   1       28.77       21.38      1.95 o 
   3   2   1      147.23      143.44      6.78 o 
   4   2   1     2494.20     2658.97     68.41 o 
   5   2   1      786.99      692.84     19.62 o 
   6   2   1      364.51      419.62     13.14 o 
   7   2   1      170.19      154.04      6.70 o 
   8   2   1      390.86      341.95     12.03 o 
   9   2   1        5.22       12.71      2.75 o 
  10   2   1        3.36        0.43      2.96 o 
 -11   3   1        0.02       -1.71      3.58 o 
 -10   3   1       37.64       32.01      5.61 o 
  -9   3   1       48.16       61.38      7.17 o 
  -8   3   1      245.10      273.17      9.75 o 
  -7   3   1      106.18      102.95      4.88 o 
  -6   3   1       53.49       52.97      3.56 o 
  -5   3   1      794.53      951.14     85.72 o 
  -4   3   1     3581.18     3371.32     85.78 o 
  -3   3   1       13.73       17.75      2.28 o 
  -2   3   1     8381.15     8017.19    207.91 o 
  -1   3   1     8028.81     8224.62    207.04 o 
   0   3   1    26498.23    24095.80    820.34 o 
   1   3   1       44.56       19.55      1.75 o 
   2   3   1     3225.69     3260.61    112.24 o 
   3   3   1      563.75      679.13     25.39 o 
   4   3   1     5713.63     6276.60    215.29 o 
   5   3   1      277.93      287.73     13.01 o 
   6   3   1       70.98       74.42      5.72 o 
   7   3   1        2.98        1.52      2.14 o 
   8   3   1      626.37      568.40     24.50 o 
   9   3   1       36.20       21.50      4.21 o 
 -11   4   1       63.58       82.21      8.96 o 
 -10   4   1       30.95       37.58      6.04 o 
  -9   4   1      407.88      452.93     23.29 o 
  -8   4   1      118.44      107.05      5.37 o 
  -7   4   1        0.08        1.58      2.24 o 
  -6   4   1       31.66       37.08      4.71 o 
  -5   4   1      416.07      413.88     12.30 o 
  -4   4   1      735.46      727.77     25.70 o 
  -3   4   1      836.91      818.85     21.65 o 
  -2   4   1       98.34       89.32      3.28 o 
  -1   4   1      137.35      130.48      4.30 o 
   0   4   1      767.45      779.88     27.85 o 
   1   4   1      144.92      152.43      6.82 o 
   2   4   1       71.45       69.44      4.25 o 
   3   4   1        0.11        5.84      1.71 o 
   4   4   1      125.46      137.32      7.52 o 
   5   4   1      258.18      254.43     12.11 o 
   6   4   1       50.03       50.28      5.10 o 
   7   4   1      109.20      105.62      7.56 o 
   8   4   1       41.43       43.74      5.34 o 
   9   4   1        9.67        7.09      3.54 o 
 -11   5   1        9.44       14.60      4.98 o 
 -10   5   1        0.20        3.54      3.47 o 
  -9   5   1       57.35       59.98      7.36 o 
  -8   5   1       95.21       99.35      9.66 o 
  -7   5   1        0.45        1.51      1.38 o 
  -6   5   1       35.44       43.22      2.81 o 
  -5   5   1        5.53        5.31      1.27 o 
  -4   5   1      658.69      605.35     22.94 o 
  -3   5   1     2905.59     2913.26     74.21 o 
  -2   5   1     2088.54     2065.45     53.03 o 
  -1   5   1     4488.85     4464.15    112.98 o 
   0   5   1     1020.28     1063.96     28.09 o 
   1   5   1      888.63      955.09     34.54 o 
   2   5   1      725.49      687.89     25.86 o 
   3   5   1     1734.50     1826.33     64.96 o 
   4   5   1        6.64        7.79      2.22 o 
   5   5   1      134.43      124.82      7.79 o 
   6   5   1      518.52      510.80     22.00 o 
   7   5   1        0.24        0.90      2.18 o 
   8   5   1       92.69       84.94      7.63 o 
   9   5   1       15.38       13.36      4.17 o 
 -10   6   1       16.25       28.12      5.80 o 
  -9   6   1       51.11       56.70      7.79 o 
  -8   6   1      791.78      776.18     36.30 o 
  -7   6   1       23.39       27.32      2.57 o 
  -6   6   1       49.88       54.18      3.14 o 
  -5   6   1       17.71       19.90      1.83 o 
  -4   6   1       30.96       32.03      2.11 o 
  -2   6   1      179.91      230.57     30.28 o 
  -1   6   1       73.16       91.01      3.77 o 
   0   6   1      547.61      581.98     16.35 o 
   1   6   1      276.39      255.60     11.06 o 
   2   6   1        1.57        1.48      1.44 o 
   3   6   1      561.17      537.56     21.58 o 
   4   6   1      468.98      519.57     21.50 o 
   5   6   1      274.06      270.12     13.40 o 
   6   6   1      630.54      603.84     25.55 o 
   7   6   1       34.07       50.20      5.72 o 
   8   6   1      115.46       94.01      8.10 o 
 -10   7   1        0.44       -0.58      3.74 o 
  -9   7   1       16.53       13.98      4.91 o 
  -8   7   1      153.17      139.81     12.03 o 
  -7   7   1        0.01       -2.30      2.45 o 
  -6   7   1        1.17        2.00      1.95 o 
  -5   7   1        9.57        8.99      1.48 o 
  -4   7   1     1228.63     1188.54     32.03 o 
  -3   7   1       21.78       18.28      1.73 o 
  -2   7   1       97.59       83.81      3.80 o 
  -1   7   1     1972.83     2131.10     55.29 o 
   0   7   1      259.76      293.43      9.31 o 
   1   7   1      160.06      153.72      7.83 o 
   2   7   1        0.03        0.31      1.36 o 
   3   7   1      474.04      469.76     19.75 o 
   4   7   1        4.50        3.12      2.22 o 
   5   7   1        5.38        9.31      3.08 o 
   6   7   1       32.30       30.61      4.67 o 
   7   7   1        4.62        3.15      2.88 o 
   8   7   1      106.10      109.16      9.00 o 
 -10   8   1       61.07       53.39      7.98 o 
  -9   8   1       32.22       31.66      6.50 o 
  -8   8   1      498.78      396.46     22.12 o 
  -7   8   1      103.59       84.51      8.18 o 
  -6   8   1       92.01       98.48      4.52 o 
  -5   8   1      171.84      150.36      5.77 o 
  -4   8   1     2537.29     2567.46     66.32 o 
  -3   8   1     1310.14     1263.60     33.73 o 
  -2   8   1      749.92      770.32     21.44 o 
  -1   8   1       70.42       79.52      6.33 o 
   0   8   1      653.71      696.76     19.81 o 
   1   8   1      432.25      454.65     18.69 o 
   2   8   1       33.42       38.67      4.05 o 
   3   8   1       68.16       60.21      5.22 o 
   4   8   1      304.02      278.54     13.94 o 
   5   8   1      381.15      402.81     18.85 o 
   6   8   1       70.53       75.20      7.01 o 
   7   8   1        0.35       -2.65      2.34 o 
 -10   9   1        1.72        1.01      3.82 o 
  -9   9   1      124.82      113.21     11.41 o 
  -8   9   1      355.77      356.43     20.60 o 
  -7   9   1       16.77       20.95      4.63 o 
  -6   9   1       25.07       29.17      4.48 o 
  -5   9   1       61.44       61.45      4.58 o 
  -4   9   1      301.32      311.09     10.06 o 
  -3   9   1       52.93       65.50      3.61 o 
  -2   9   1       54.90       45.71      3.13 o 
  -1   9   1       61.51       65.40      3.71 o 
   0   9   1      771.01      770.69     21.98 o 
   1   9   1      267.92      270.71      9.49 o 
   2   9   1       63.09       58.89      5.10 o 
   3   9   1      227.79      235.58     12.15 o 
   4   9   1        1.08        4.52      2.41 o 
   5   9   1        2.50        0.58      2.45 o 
   6   9   1       14.62       17.60      4.17 o 
  -9  10   1       81.34       70.37      9.35 o 
  -8  10   1      505.62      462.55     24.54 o 
  -7  10   1      101.66      110.25      9.04 o 
  -6  10   1      252.47      283.99     15.38 o 
  -5  10   1       31.63       34.51      4.67 o 
  -4  10   1        0.89       -0.53      1.50 o 
  -3  10   1       76.44       80.69      4.30 o 
  -2  10   1       34.49       22.55      3.82 o 
  -1  10   1       55.62       60.05      3.85 o 
   0  10   1      192.68      191.52      7.52 o 
   1  10   1        1.62        4.40      1.73 o 
   2  10   1       74.67      100.28      7.28 o 
   3  10   1       20.77       16.82      3.54 o 
   4  10   1     1024.77     1011.25     40.04 o 
   5  10   1      119.42      124.35      9.27 o 
   6  10   1       28.34       30.30      5.30 o 
  -9  11   1       52.48       48.99      8.14 o 
  -8  11   1      185.45      176.19     13.12 o 
  -7  11   1       27.98       26.87      4.95 o 
  -6  11   1       38.96       40.50      5.22 o 
  -5  11   1       19.38       19.98      3.97 o 
  -4  11   1      184.07      198.54     15.81 o 
  -3  11   1      227.59      237.00      8.79 o 
  -2  11   1       13.27        3.71      8.31 o 
  -1  11   1      180.72      184.93      7.59 o 
   0  11   1      121.88      104.17      5.40 o 
   1  11   1       48.96       50.21      3.93 o 
   2  11   1       16.07       12.81      3.35 o 
   3  11   1       92.76       87.70      7.36 o 
   4  11   1       58.05       56.90      6.39 o 
   5  11   1        3.61       -1.56      2.73 o 
  -8  12   1       11.14       12.42      4.75 o 
  -7  12   1        1.88        3.35      3.04 o 
  -6  12   1       49.56       47.20      6.00 o 
  -5  12   1        0.11        0.00      2.53 o 
  -4  12   1       28.61       33.61      5.06 o 
  -3  12   1       47.25       52.08      4.58 o 
  -2  12   1        5.12        9.68      2.20 o 
  -1  12   1        0.40       -2.72      3.54 o 
   0  12   1       28.32       23.64      2.93 o 
   1  12   1      108.72      112.31      7.59 o 
   2  12   1       46.19       42.33      3.95 o 
   3  12   1        6.97       10.71      3.51 o 
   4  12   1       95.80      100.71      8.76 o 
  -7  13   1       28.18       30.10      5.80 o 
  -6  13   1       93.35      115.20      9.50 o 
  -5  13   1       17.58       16.51      4.17 o 
  -4  13   1       41.69       38.95      5.65 o 
  -3  13   1        5.59        5.22      3.43 o 
  -2  13   1      106.64      105.57      5.75 o 
  -1  13   1      360.20      377.08     13.13 o 
   0  13   1        4.62        2.89      2.23 o 
   1  13   1        7.90       10.92      2.63 o 
   2  13   1       14.52       10.42      2.90 o 
  -6  14   1       16.80       19.43      4.75 o 
  -5  14   1       19.05       21.34      4.91 o 
  -4  14   1       49.32       63.52      7.48 o 
  -3  14   1        4.12        4.83      3.78 o 
  -2  14   1      167.84      160.44      7.64 o 
  -1  14   1        6.46        3.19      3.62 o 
   0  14   1       10.83       13.44      2.86 o 
   1  14   1        2.75        4.20      2.44 o 
   2 -15   2      332.21      352.03     17.68 o 
   3 -15   2        2.35        1.75      3.39 o 
  -1 -14   2       78.68       83.89      7.83 o 
   0 -14   2      113.97       93.47      7.71 o 
   1 -14   2       99.98       91.52      7.79 o 
   2 -14   2       18.34       28.08      4.63 o 
   3 -14   2        0.90        2.49      2.57 o 
   4 -14   2        9.06        5.18      3.19 o 
   5 -14   2        0.75        9.50      2.92 o 
  -3 -13   2        0.16        2.03      2.92 o 
  -2 -13   2       14.20       16.79      4.17 o 
  -1 -13   2      169.02      181.95     11.18 o 
   0 -13   2        2.85        5.26      2.69 o 
   1 -13   2      174.37      184.87     10.90 o 
   2 -13   2      268.27      279.16     14.18 o 
   3 -13   2      161.05      153.56      9.42 o 
   5 -13   2       13.68       10.01      3.00 o 
  -4 -12   2       12.22       16.79      4.13 o 
  -3 -12   2       74.16       71.39      6.74 o 
  -2 -12   2      164.83      161.20      7.43 o 
  -1 -12   2       44.20       35.84      6.39 o 
   0 -12   2       68.93       80.55      4.79 o 
   1 -12   2        0.23        1.95      1.59 o 
   2 -12   2       32.17       33.34      4.40 o 
   3 -12   2      113.14      114.19      7.63 o 
   4 -12   2      265.64      211.86     12.07 o 
   5 -12   2      400.82      415.97     14.60 o 
   6 -12   2        7.33       10.87      2.73 o 
  -5 -11   2        0.18       -1.60      2.96 o 
  -4 -11   2       70.23       71.39      6.93 o 
  -3 -11   2      196.99      176.54     10.67 o 
  -2 -11   2      165.26      152.82      9.42 o 
  -1 -11   2       34.16       41.34      3.41 o 
   0 -11   2       54.78       62.44      4.83 o 
   1 -11   2      859.55      877.12     34.12 o 
   2 -11   2      972.75     1014.09     38.67 o 
   3 -11   2        9.16        3.92      3.31 o 
   4 -11   2      224.67      185.38     27.44 o 
   5 -11   2        8.97        5.21      4.26 o 
   6 -11   2      393.54      414.67     13.56 o 
   7 -11   2        3.90        3.00      2.73 o 
   8 -11   2       97.42      106.01     10.52 o 
   9 -11   2        2.94        1.13      4.09 o 
  -6 -10   2       24.42       17.10      4.36 o 
  -5 -10   2       46.14       44.05      5.57 o 
  -4 -10   2       32.46       29.33      4.71 o 
  -3 -10   2      411.01      398.21     18.23 o 
  -2 -10   2      114.45      104.61      7.28 o 
  -1 -10   2       94.58       93.89      4.79 o 
   0 -10   2       71.31       58.02      9.99 o 
   1 -10   2     1274.90     1264.08     46.77 o 
   2 -10   2      524.69      535.26     21.85 o 
   4 -10   2      182.58      169.11     28.61 o 
   5 -10   2       13.46       22.15      5.26 o 
   6 -10   2       71.74       71.59      4.29 o 
   7 -10   2       13.87        9.75      2.22 o 
   8 -10   2       57.45       46.85      7.17 o 
   9 -10   2       20.88       16.98      5.57 o 
  -7  -9   2       74.64       63.36      6.85 o 
  -6  -9   2       27.00       25.94      4.79 o 
  -5  -9   2      124.80      118.67      8.57 o 
  -4  -9   2      214.01      190.75     10.90 o 
  -3  -9   2       37.33       28.43      3.82 o 
  -2  -9   2        1.63        3.08      1.75 o 
  -1  -9   2        0.43        2.49      1.75 o 
   0  -9   2       43.96       56.70      4.95 o 
   2  -9   2      130.44       65.43      5.06 o 
   3  -9   2      177.42      173.34      8.88 o 
   4  -9   2        0.10        1.23      1.10 o 
   5  -9   2        1.49        3.14      1.81 o 
   6  -9   2      161.11      163.03      6.75 o 
   7  -9   2      228.16      212.43     21.60 o 
   8  -9   2       64.11       61.81      4.81 o 
   9  -9   2        5.51        3.97      4.17 o 
  10  -9   2        9.53       13.20      5.02 o 
  -7  -8   2       99.74      105.07      8.45 o 
  -6  -8   2      150.99      160.73     10.24 o 
  -5  -8   2       91.52       94.17      7.13 o 
  -4  -8   2      136.80      151.77      9.15 o 
  -3  -8   2      281.31      273.63     13.12 o 
  -2  -8   2      108.33       95.96      6.23 o 
  -1  -8   2      138.52      136.35      7.63 o 
   0  -8   2      991.62     1061.68     39.26 o 
   1  -8   2     6591.31     6261.21    497.06 o 
   2  -8   2      117.83      112.29      8.24 o 
   3  -8   2      102.71       90.51      5.53 o 
   4  -8   2      357.57      308.39     32.13 o 
   5  -8   2      590.81      639.71     18.46 o 
   6  -8   2       51.41       54.86      3.62 o 
   7  -8   2       16.01       12.00      3.35 o 
   8  -8   2        0.75        1.20      1.61 o 
   9  -8   2      136.85      133.19     10.98 o 
  10  -8   2       32.70       33.45      5.92 o 
  -8  -7   2        7.59        9.19      3.82 o 
  -7  -7   2        5.78        7.91      3.27 o 
  -6  -7   2        5.31        3.82      2.73 o 
  -5  -7   2      628.36      617.55     25.55 o 
  -4  -7   2        0.03        1.79      2.03 o 
  -3  -7   2        4.78        3.47      2.06 o 
  -2  -7   2       32.12       37.43      3.74 o 
  -1  -7   2       46.74       39.61      3.70 o 
   0  -7   2       68.32       51.49      3.97 o 
   2  -7   2       86.32       88.07      3.84 o 
   3  -7   2       50.48       47.16      3.78 o 
   4  -7   2        0.34        2.48      1.10 o 
   5  -7   2      253.56      244.98      8.44 o 
   6  -7   2      121.95      124.40      7.44 o 
   7  -7   2       21.53       23.85      2.57 o 
   8  -7   2       20.79       19.92      2.71 o 
   9  -7   2        3.25        0.36      1.83 o 
  10  -7   2        1.41        0.43      3.31 o 
  -8  -6   2        8.65       10.28      3.78 o 
  -7  -6   2       73.22       62.70      6.31 o 
  -6  -6   2       85.72       99.12      7.28 o 
  -5  -6   2      244.34      225.30     11.53 o 
  -4  -6   2        3.65        0.62      1.71 o 
  -3  -6   2      158.18      150.37      7.91 o 
  -2  -6   2     2111.23     1903.80     67.38 o 
  -1  -6   2     3284.61     3205.77    111.19 o 
   0  -6   2      177.20      181.46      6.04 o 
   1  -6   2      524.40      520.76     14.63 o 
   2  -6   2      159.60      162.29      5.50 o 
   3  -6   2     3956.55     3852.88    132.73 o 
   4  -6   2     1015.09      944.80     35.89 o 
   5  -6   2      459.28      468.63     17.58 o 
   6  -6   2        4.59        1.36      1.30 o 
   7  -6   2      420.36      412.58     21.60 o 
   8  -6   2      167.85      171.12      7.22 o 
   9  -6   2        7.36        9.93      2.37 o 
  10  -6   2        6.95        4.79      3.93 o 
  -9  -5   2        5.13        1.56      2.65 o 
  -8  -5   2      211.67      198.04     11.72 o 
  -7  -5   2       75.44       82.33      6.74 o 
  -6  -5   2      775.50      754.10     29.95 o 
  -5  -5   2      283.36      279.16     13.05 o 
  -4  -5   2      432.41      488.18     19.82 o 
  -3  -5   2      689.12      615.88     23.68 o 
  -2  -5   2       64.04       68.35      4.40 o 
  -1  -5   2       42.46       53.59      3.66 o 
   0  -5   2       14.85       31.66      2.73 o 
   1  -5   2      886.49      888.62     23.51 o 
   2  -5   2      611.93      624.36     20.66 o 
   4  -5   2      542.96      521.87     14.93 o 
   5  -5   2        8.99        5.78      2.69 o 
   6  -5   2      134.48      108.46      4.85 o 
   7  -5   2       21.52       20.69      2.41 o 
   8  -5   2      504.38      517.40     16.02 o 
   9  -5   2       20.55       24.47      3.06 o 
  10  -5   2       10.92       10.53      2.54 o 
  -9  -4   2        9.97       18.03      4.25 o 
  -8  -4   2       27.07       22.41      3.03 o 
  -7  -4   2      604.46      606.05     18.53 o 
  -6  -4   2       22.95       20.23      2.42 o 
  -5  -4   2      151.68      128.64      5.40 o 
  -4  -4   2     2419.95     2511.38     87.98 o 
  -3  -4   2       71.41      101.02      5.65 o 
  -2  -4   2      754.62      797.60     29.09 o 
  -1  -4   2      686.96      585.62     21.65 o 
   0  -4   2    39186.72    38709.31   1316.11 o 
   1  -4   2    19257.49    18680.14    470.45 o 
   2  -4   2     1360.74     1245.31     42.31 o 
   3  -4   2     1695.22     1656.65     57.87 o 
   4  -4   2      166.22      245.00      7.96 o 
   5  -4   2     4488.82     4613.47    117.65 o 
   6  -4   2       31.40       17.35      3.27 o 
   7  -4   2      204.94      241.03      8.58 o 
   8  -4   2      216.28      207.92      8.03 o 
   9  -4   2      408.23      383.68     13.07 o 
  10  -4   2       14.65       18.62      2.92 o 
 -10  -3   2       15.61       15.45      6.46 o 
  -9  -3   2      131.52      104.56      7.11 o 
  -8  -3   2      302.41      263.10      9.99 o 
  -7  -3   2       53.76       55.18      8.30 o 
  -6  -3   2      363.65      348.93     11.32 o 
  -5  -3   2     1298.40     1431.07     38.04 o 
  -4  -3   2      254.95      248.26      6.17 o 
  -3  -3   2       23.36       19.36      1.61 o 
  -2  -3   2     3199.77     3106.26     73.28 o 
  -1  -3   2     8306.93     7902.46    185.10 o 
   0  -3   2      551.46      562.84     13.98 o 
   1  -3   2      103.27      111.27      5.02 o 
   2  -3   2       36.50       52.31      2.28 o 
   3  -3   2      394.85      312.33     44.90 o 
   4  -3   2      141.94      160.71      9.60 o 
   5  -3   2      551.16      558.24     15.88 o 
   6  -3   2       83.16       77.10      4.58 o 
   7  -3   2      282.68      307.44     10.28 o 
   8  -3   2       59.73       65.10      4.67 o 
   9  -3   2       17.40       20.60      6.37 o 
  10  -3   2       10.99       11.54      4.71 o 
 -10  -2   2       31.48       27.52      3.51 o 
  -9  -2   2        2.64        4.57      2.47 o 
  -8  -2   2      113.88      108.65      5.66 o 
  -7  -2   2      114.39      122.25      5.72 o 
  -6  -2   2       15.12       10.13      1.75 o 
  -5  -2   2      507.40      513.68     11.47 o 
  -4  -2   2      291.57      296.36      6.95 o 
  -3  -2   2        2.90        5.28      0.81 o 
  -2  -2   2       22.79       25.10      1.12 o 
  -1  -2   2      245.08      258.52      6.82 o 
   0  -2   2     2934.02     2902.84     68.75 o 
   1  -2   2     2226.11     2333.44     80.15 o 
   2  -2   2      458.31      253.18     10.75 o 
   3  -2   2      109.41       95.31      3.46 o 
   4  -2   2        0.07        0.44      0.71 o 
   5  -2   2       29.58       31.26      2.30 o 
   6  -2   2        0.06       -0.06      1.01 o 
   7  -2   2       48.31       47.13      3.43 o 
   8  -2   2       24.71       17.72      2.40 o 
   9  -2   2      126.01      112.93      5.99 o 
  10  -2   2        3.55        3.41      2.24 o 
 -10  -1   2        8.30        8.10      3.82 o 
  -9  -1   2        3.28       10.16      2.51 o 
  -8  -1   2       18.50       14.34      2.38 o 
  -7  -1   2        0.01       -1.02      1.26 o 
  -6  -1   2       18.63       32.93      2.62 o 
  -5  -1   2      743.29      817.17     17.31 o 
  -4  -1   2      660.11      652.53     13.87 o 
  -3  -1   2     2195.89     2278.57     56.15 o 
   0  -1   2     7617.91     7521.79    257.89 o 
   1  -1   2     9138.49     9009.50    308.02 o 
   2  -1   2     1819.83     1545.34     39.43 o 
   3  -1   2      149.78      155.39      5.03 o 
   4  -1   2     8058.49     8448.08    212.48 o 
   5  -1   2     4636.94     5223.50    132.27 o 
   6  -1   2      945.77      925.41     27.30 o 
   7  -1   2     2667.32     2739.01     71.28 o 
   8  -1   2     1078.40      894.24     25.64 o 
   9  -1   2      871.43      731.32     22.16 o 
  10  -1   2       14.10       18.86      3.03 o 
 -10   0   2       52.15       57.76      7.52 o 
  -9   0   2        0.03        0.60      2.16 o 
  -8   0   2      111.28       92.77      5.00 o 
  -7   0   2        7.46       10.21      2.65 o 
  -6   0   2      323.20      237.57     10.55 o 
  -5   0   2     1087.14     1161.36     48.64 o 
  -4   0   2     2781.21     2610.63    134.58 o 
  -3   0   2      582.07      601.90     15.25 o 
  -2   0   2     1413.90     1402.21    119.78 o 
  -1   0   2     1183.76     1217.39     42.14 o 
   1   0   2        0.16        0.16      0.39 o 
   2   0   2     2352.27     2294.72     58.34 o 
   3   0   2      743.79      734.89     19.67 o 
   4   0   2      999.94     1098.17     29.15 o 
   5   0   2        0.04        1.45      0.99 o 
   6   0   2      285.52      304.20      9.99 o 
   7   0   2       92.87      102.39      4.10 o 
   8   0   2        0.50        2.67      1.80 o 
   9   0   2        0.42        0.80      1.87 o 
  10   0   2        3.88        5.42      2.31 o 
 -10   1   2        0.57        1.05      3.39 o 
  -9   1   2       50.09       37.35      5.61 o 
  -8   1   2        7.88        9.97      3.62 o 
  -7   1   2       50.65       42.52      8.06 o 
  -6   1   2       20.27       17.59      1.93 o 
  -5   1   2      542.10      558.08     12.18 o 
  -4   1   2        8.15        5.97      0.77 o 
  -3   1   2      247.46      232.09      9.46 o 
  -2   1   2      747.92      839.85     32.83 o 
   0   1   2       36.97       38.40      1.83 o 
   1   1   2       61.07       55.22      3.23 o 
   2   1   2       22.67       23.21      1.99 o 
   3   1   2       32.98       34.98      2.12 o 
   4   1   2       30.21       44.12      4.01 o 
   5   1   2       94.90      107.85      3.73 o 
   6   1   2       51.70       65.19      3.81 o 
   7   1   2       12.01        9.70      2.05 o 
   8   1   2      228.03      217.40      8.71 o 
   9   1   2        3.51        0.43      1.83 o 
  10   1   2        2.86        3.34      2.23 o 
 -11   2   2        0.01        0.08      3.58 o 
 -10   2   2       18.16       17.95      4.98 o 
  -9   2   2       16.76       11.33      3.93 o 
  -8   2   2       64.74       76.04      4.41 o 
  -7   2   2      133.56      151.05      6.20 o 
  -6   2   2       23.71       22.49      2.03 o 
  -5   2   2       20.92       30.24      1.70 o 
  -4   2   2      940.86      938.34     54.39 o 
  -3   2   2      183.40      212.01      6.29 o 
  -2   2   2     1607.69     1534.07     41.36 o 
  -1   2   2     3283.32     3117.26     78.83 o 
   0   2   2     2843.80     2832.05     96.86 o 
   1   2   2     7461.40     7389.49    251.43 o 
   2   2   2      806.68      745.72     26.99 o 
   3   2   2     1247.92     1200.48     42.92 o 
   4   2   2       16.64       21.81      2.65 o 
   5   2   2      527.76      470.89     19.16 o 
   6   2   2       36.54       29.98      2.73 o 
   7   2   2       70.87       96.66      5.14 o 
   8   2   2       11.58       14.49      3.31 o 
   9   2   2        0.82        1.36      2.45 o 
  10   2   2       39.35       32.67      5.37 o 
 -11   3   2       84.70      122.13     11.22 o 
 -10   3   2       74.42       93.78      9.07 o 
  -9   3   2       90.34      121.98     10.13 o 
  -8   3   2        1.89        8.18      3.89 o 
  -7   3   2      181.86      198.30     10.63 o 
  -6   3   2        0.30        6.79      2.49 o 
  -5   3   2     2280.58     2172.06    162.44 o 
  -4   3   2      930.51      982.72     26.10 o 
  -3   3   2     2027.13     2034.50     74.09 o 
  -2   3   2     6853.31     6364.02    160.76 o 
  -1   3   2     2477.11     2658.63     67.31 o 
   0   3   2     6948.22     6697.94    227.95 o 
   1   3   2      247.95      222.53      9.00 o 
   2   3   2      606.07      676.52     24.92 o 
   3   3   2      781.96      760.79     28.20 o 
   4   3   2     2271.73     2376.55     83.42 o 
   5   3   2      315.41      292.52     13.20 o 
   6   3   2       13.23       14.92      3.04 o 
   7   3   2       61.98       50.98      5.14 o 
   8   3   2       46.87       44.09      5.34 o 
   9   3   2        8.30        8.80      3.31 o 
 -11   4   2       88.82      114.89     10.90 o 
 -10   4   2        0.90       -0.62      2.73 o 
  -9   4   2        1.25        0.00      3.47 o 
  -8   4   2        1.43        2.69      3.97 o 
  -7   4   2      154.00      151.81      7.91 o 
  -6   4   2        3.31        3.86      1.97 o 
  -5   4   2       88.04      102.86      5.32 o 
  -4   4   2      180.37      190.13     11.04 o 
  -3   4   2        0.80        2.01      0.60 o 
  -2   4   2       85.43       85.48      3.08 o 
  -1   4   2       58.82       55.89      2.35 o 
   0   4   2      122.10      118.27      4.10 o 
   1   4   2      645.62      659.15     24.18 o 
   2   4   2       85.02      111.58      5.92 o 
   3   4   2       18.50       15.66      2.41 o 
   4   4   2       14.62       14.84      2.57 o 
   5   4   2       15.29       14.88      2.92 o 
   6   4   2      258.83      266.42     13.28 o 
   7   4   2        4.45        0.47      2.14 o 
   8   4   2       48.13       50.12      5.84 o 
   9   4   2        7.89        9.81      3.74 o 
 -11   5   2        1.97        2.73      3.86 o 
 -10   5   2       19.06       19.63      5.06 o 
  -9   5   2        9.00        7.71      4.32 o 
  -8   5   2      551.94      485.76     25.28 o 
  -7   5   2     1156.09      974.45     43.19 o 
  -6   5   2      366.90      407.95     15.34 o 
  -5   5   2      162.52      178.63      6.09 o 
  -4   5   2     2832.13     2751.10     70.32 o 
  -3   5   2     5115.34     5063.54    128.01 o 
  -2   5   2     1228.68     1160.38     30.36 o 
  -1   5   2     1873.07     1811.51     46.72 o 
   0   5   2       77.66       96.57      3.80 o 
   1   5   2     5155.38     5246.77    179.77 o 
   2   5   2      856.80      845.81     31.35 o 
   3   5   2     1028.74     1039.72     38.40 o 
   4   5   2       10.01        8.22      2.38 o 
   5   5   2      899.38      850.68     33.14 o 
   6   5   2      336.85      327.53     15.73 o 
   7   5   2        0.34       -1.17      2.14 o 
   8   5   2       11.34       10.20      3.62 o 
   9   5   2        5.77        4.40      3.35 o 
 -10   6   2        0.27       -0.31      3.43 o 
  -9   6   2        0.45       -2.22      3.31 o 
  -8   6   2      783.99      706.74     34.15 o 
  -7   6   2      707.18      677.41     31.78 o 
  -6   6   2      172.22      178.59      6.46 o 
  -5   6   2      157.44      174.34      7.42 o 
  -4   6   2        2.27        5.71      1.09 o 
  -3   6   2      713.78      768.66     20.80 o 
  -2   6   2       29.77       27.95      2.00 o 
  -1   6   2      194.95      191.62      6.42 o 
   0   6   2      307.36      311.26      9.56 o 
   1   6   2      259.85      275.26     11.84 o 
   2   6   2       81.14      104.14      6.23 o 
   3   6   2       37.60       38.98      4.09 o 
   4   6   2      142.69      131.25      7.94 o 
   5   6   2      446.21      421.15     18.77 o 
   6   6   2      369.08      345.33     16.67 o 
   7   6   2        2.71        3.39      2.88 o 
   8   6   2        5.15       -1.71      2.34 o 
 -10   7   2       53.09       54.13      8.06 o 
  -9   7   2       68.32       49.46      7.59 o 
  -8   7   2     1195.63      970.28     44.05 o 
  -7   7   2      196.34      215.80     13.71 o 
  -6   7   2       10.38        7.67      3.08 o 
  -5   7   2        0.49       -0.32      0.96 o 
  -4   7   2       43.96       39.55      2.62 o 
  -3   7   2      256.64      228.20      7.48 o 
  -2   7   2      485.76      536.07     15.30 o 
  -1   7   2     2453.91     2523.50     65.13 o 
   0   7   2      455.92      446.29     13.25 o 
   1   7   2       35.49       39.30      3.51 o 
   2   7   2      326.84      314.60     14.02 o 
   3   7   2      182.43      205.01     10.55 o 
   4   7   2       29.12       30.84      4.05 o 
   5   7   2      394.35      398.80     18.42 o 
   6   7   2       45.40       43.38      5.30 o 
   7   7   2      138.86      144.68     10.09 o 
   8   7   2       15.82       12.46      4.17 o 
 -10   8   2        7.69        8.14      4.63 o 
  -9   8   2      170.42      150.25     13.01 o 
  -8   8   2      676.39      563.69     28.62 o 
  -7   8   2       25.35       19.94      4.52 o 
  -6   8   2       33.88       39.10      4.79 o 
  -5   8   2      656.82      643.58     18.25 o 
  -4   8   2     1903.79     2029.98     52.77 o 
  -3   8   2        0.06        3.19      1.60 o 
  -2   8   2       99.34      105.01      4.61 o 
  -1   8   2      453.66      447.55     13.48 o 
   0   8   2        6.22        9.43      1.65 o 
   1   8   2       20.38       18.65      2.92 o 
   2   8   2       25.68       28.70      3.51 o 
   3   8   2       57.93       55.07      5.10 o 
   4   8   2       79.89       71.35      6.19 o 
   5   8   2      131.81      128.21      9.04 o 
   6   8   2       19.25       12.42      3.54 o 
   7   8   2        6.93        7.94      3.70 o 
 -10   9   2       14.84       14.18      5.45 o 
  -9   9   2       20.04       25.55      6.15 o 
  -8   9   2       40.49       34.08      6.04 o 
  -7   9   2        5.59       11.02      3.74 o 
  -6   9   2       81.04       68.82      6.39 o 
  -5   9   2       56.67       55.34      5.65 o 
  -4   9   2      150.15      154.06      6.00 o 
  -3   9   2       21.23       25.28      2.37 o 
  -2   9   2        1.83        0.43      1.44 o 
  -1   9   2       93.13       73.90      5.69 o 
   0   9   2        1.47        4.06      2.73 o 
   1   9   2       51.61       49.14      4.44 o 
   2   9   2        0.84        0.04      1.75 o 
   3   9   2        2.86        2.38      2.26 o 
   4   9   2        5.67        9.11      3.12 o 
   5   9   2      216.65      214.51     12.58 o 
   6   9   2       17.62       14.21      4.09 o 
  -9  10   2       12.36       10.83      5.18 o 
  -8  10   2       18.58       21.26      5.22 o 
  -7  10   2        0.56       -3.04      2.03 o 
  -6  10   2      242.51      260.35     14.49 o 
  -5  10   2        0.00       -2.86      1.91 o 
  -4  10   2      504.89      515.32     23.91 o 
  -3  10   2       49.09       57.50      3.60 o 
  -2  10   2       45.63       46.17      3.27 o 
  -1  10   2       35.40       34.27      2.91 o 
   0  10   2      153.51      137.88      8.31 o 
   1  10   2       15.70       21.00      3.84 o 
   2  10   2        1.29        3.15      2.26 o 
   3  10   2       14.81        9.66      3.23 o 
   4  10   2       46.24       44.16      5.37 o 
   5  10   2      143.16      138.45      9.93 o 
  -9  11   2       62.57       58.73      8.57 o 
  -8  11   2      124.36      145.19     11.57 o 
  -7  11   2        4.91        5.76      3.23 o 
  -6  11   2       54.25       56.74      6.46 o 
  -5  11   2        0.02        1.40      2.41 o 
  -4  11   2        4.93        2.92      2.61 o 
  -3  11   2       29.04       25.28      4.56 o 
  -2  11   2      223.04      248.46     10.03 o 
  -1  11   2       87.40       77.20     11.55 o 
   0  11   2      315.75      307.61     10.96 o 
   1  11   2      190.94      190.67      9.93 o 
   2  11   2      134.92      116.42      6.27 o 
   3  11   2       24.95       26.09      4.40 o 
   4  11   2      379.49      376.52     18.81 o 
   5  11   2      266.99      268.29     15.34 o 
  -8  12   2      134.11      134.24     11.37 o 
  -7  12   2       11.48       14.49      4.52 o 
  -6  12   2        3.02        5.26      3.08 o 
  -5  12   2       10.84       10.63      3.74 o 
  -4  12   2       59.48       62.43      6.66 o 
  -3  12   2        1.78        1.52      2.73 o 
  -2  12   2       60.76       77.42      4.77 o 
  -1  12   2        2.02        2.04      3.35 o 
   0  12   2      377.33      408.75     13.94 o 
   1  12   2      136.64      142.40      7.00 o 
   2  12   2        2.09        1.18      2.08 o 
   3  12   2        5.78       10.71      3.86 o 
  -7  13   2       15.08       16.94      4.60 o 
  -6  13   2        1.56        6.66      3.78 o 
  -5  13   2        0.89        0.62      2.92 o 
  -4  13   2       35.94       22.67      4.75 o 
  -3  13   2        3.94        2.10      3.35 o 
  -2  13   2        8.90        9.63      2.37 o 
  -1  13   2      192.36      199.01      8.51 o 
   0  13   2      179.93      163.52      9.37 o 
   1  13   2      257.32      251.27     10.36 o 
   2  13   2       63.13       71.08      5.84 o 
  -5  14   2      336.41      382.87     20.68 o 
  -4  14   2      102.67      101.37      9.35 o 
  -3  14   2        2.15        1.83      3.27 o 
  -2  14   2       83.55       78.71      8.33 o 
  -1  14   2        0.91        4.97      3.29 o 
   0  14   2       62.42       59.90      4.80 o 
   2 -15   3      383.35      354.83     17.88 o 
   3 -15   3       14.92       18.93      4.17 o 
  -1 -14   3        2.37        1.64      2.73 o 
   0 -14   3       55.31       45.41      5.80 o 
   1 -14   3       24.65       20.25      4.21 o 
   2 -14   3       91.13       95.22      7.63 o 
   3 -14   3       22.14       23.76      4.25 o 
   4 -14   3        7.55        5.88      3.08 o 
   5 -14   3       21.95        0.39      3.19 o 
  -3 -13   3        1.34        1.87      2.92 o 
  -2 -13   3       39.93       47.12      5.69 o 
  -1 -13   3      111.95      131.75      9.31 o 
   0 -13   3      124.78      126.49      8.84 o 
   1 -13   3       14.45       17.21      3.93 o 
   2 -13   3      306.00      302.53     15.15 o 
   3 -13   3        3.13        4.09      2.77 o 
   4 -13   3       55.48       68.19      6.11 o 
   5 -13   3        4.69       -1.52      2.45 o 
   6 -13   3        0.18        2.34      2.06 o 
  -4 -12   3       14.47       15.27      3.97 o 
  -3 -12   3       35.42       34.31      5.06 o 
  -2 -12   3        7.54       13.24      3.51 o 
  -1 -12   3       27.48       24.15      4.09 o 
   0 -12   3      177.87      181.64     10.55 o 
   1 -12   3      205.94      183.43     10.63 o 
   2 -12   3       38.92       33.22      4.52 o 
   3 -12   3       12.76       14.41      3.23 o 
   4 -12   3      459.13      474.70     20.60 o 
   6 -12   3       32.56       46.81      4.83 o 
   7 -12   3       65.16       88.83      6.70 o 
  -5 -11   3       43.31       39.69      5.61 o 
  -4 -11   3       60.68       58.15      6.43 o 
  -2 -11   3      179.85      178.49     10.55 o 
  -1 -11   3       27.25       21.07      3.39 o 
   0 -11   3        2.17        0.57      1.47 o 
   1 -11   3       18.87       25.63      3.78 o 
   2 -11   3       33.55       40.19      4.67 o 
   3 -11   3       54.39       58.50      5.26 o 
   4 -11   3        0.74        0.55      1.87 o 
   5 -11   3       86.90       92.65      6.50 o 
   6 -11   3      136.01      138.72      8.30 o 
   7 -11   3       40.40       48.68      5.02 o 
  -6 -10   3      100.33      106.79      8.76 o 
  -5 -10   3       45.04       56.98      6.23 o 
  -4 -10   3      112.84      116.80      8.37 o 
  -3 -10   3      104.80       97.75      7.36 o 
  -2 -10   3       25.44       21.34      3.58 o 
  -1 -10   3       13.13        8.84      2.10 o 
   0 -10   3       56.33       74.92      4.97 o 
   1 -10   3       12.82       17.54      2.34 o 
   2 -10   3        7.74        6.58      1.72 o 
   3 -10   3        0.40       -0.13      1.26 o 
   4 -10   3       15.26       14.17      2.86 o 
   5 -10   3       60.22       61.08      3.81 o 
   6 -10   3       19.50       12.08      4.63 o 
   7 -10   3        0.14       -1.33      1.49 o 
   8 -10   3       29.07       29.58      5.20 o 
   9 -10   3       40.97       34.12      6.31 o 
  -7  -9   3        1.18        1.64      2.73 o 
  -6  -9   3       60.85       55.69      6.23 o 
  -5  -9   3        9.34       13.32      3.51 o 
  -4  -9   3      109.30       99.70      7.40 o 
  -3  -9   3      224.76      244.89     12.46 o 
  -2  -9   3       22.63        8.61      2.69 o 
  -1  -9   3       40.95       48.37      4.63 o 
   0  -9   3       73.74       66.88      5.00 o 
   1  -9   3     1447.68     1525.34     40.55 o 
   2  -9   3       70.02       66.69      3.61 o 
   3  -9   3     1164.16     1131.87     30.65 o 
   4  -9   3      127.19      146.95      5.83 o 
   5  -9   3       63.55       68.84      4.67 o 
   6  -9   3       27.52       19.66      2.47 o 
   7  -9   3      278.96      261.68     17.17 o 
   8  -9   3      210.98      215.44      8.76 o 
   9  -9   3       53.80       55.82      4.42 o 
  -7  -8   3       14.33       12.58      3.89 o 
  -6  -8   3      214.87      179.89     11.02 o 
  -5  -8   3        4.85        6.39      2.73 o 
  -4  -8   3      142.66      131.71      8.33 o 
  -3  -8   3        0.17        1.36      1.87 o 
  -2  -8   3       79.90       77.19      5.65 o 
  -1  -8   3      699.32      712.81     27.65 o 
   0  -8   3        1.44        2.86      1.44 o 
   1  -8   3     3874.18     4004.84    102.32 o 
   2  -8   3      138.49      129.64      7.15 o 
   3  -8   3       12.57       17.42      1.87 o 
   4  -8   3      120.29      115.68      4.85 o 
   5  -8   3      329.95      340.19     14.53 o 
   6  -8   3      279.64      276.14     25.68 o 
   7  -8   3       99.09       83.96      4.70 o 
   8  -8   3        2.86        3.27      1.98 o 
   9  -8   3      330.18      337.51     12.10 o 
  10  -8   3       67.17       67.14      7.94 o 
  -8  -7   3        3.04        1.83      2.80 o 
  -7  -7   3        3.19       -0.82      2.65 o 
  -6  -7   3        2.38        1.64      2.26 o 
  -5  -7   3       18.44       13.83      3.23 o 
  -4  -7   3      544.40      491.96     20.64 o 
  -3  -7   3     1042.28     1038.04     38.87 o 
  -2  -7   3      306.83      366.28     15.62 o 
  -1  -7   3      237.13      231.49     10.79 o 
   0  -7   3     4864.66     5149.22    130.77 o 
   1  -7   3     7654.22     8121.76    205.05 o 
   2  -7   3      217.69      238.46      9.72 o 
   3  -7   3       15.49       13.72      1.71 o 
   4  -7   3        6.69       13.87      2.94 o 
   5  -7   3      516.79      546.98     21.50 o 
   6  -7   3      175.58      187.96     17.08 o 
   7  -7   3        5.53        4.09      2.77 o 
   8  -7   3      127.98      136.31      7.98 o 
   9  -7   3       57.76       66.20      7.63 o 
  10  -7   3      101.04      105.43      6.18 o 
  -8  -6   3      300.32      260.39     14.33 o 
  -7  -6   3      189.56      192.04     11.22 o 
  -6  -6   3      229.16      217.43     11.68 o 
  -5  -6   3      276.55      230.94     11.72 o 
  -4  -6   3      482.63      495.30     20.33 o 
  -3  -6   3       45.38       40.70      3.78 o 
  -2  -6   3     1374.37     1243.52     45.02 o 
  -1  -6   3     1342.18     1363.86     48.92 o 
   0  -6   3      135.00      145.82      5.11 o 
   1  -6   3       12.17        7.52      1.75 o 
   2  -6   3        0.03        0.83      1.27 o 
   3  -6   3     1617.49     1669.46     83.99 o 
   4  -6   3      779.77      685.43     19.18 o 
   5  -6   3       30.54       20.37      4.58 o 
   6  -6   3        0.07        0.60      1.17 o 
   7  -6   3       51.28       45.50      3.28 o 
   8  -6   3       11.50        7.00      2.13 o 
   9  -6   3      150.70      159.93      7.22 o 
  10  -6   3       28.23       37.54      3.86 o 
  -9  -5   3        0.04       -0.39      2.88 o 
  -8  -5   3       66.30       74.15      6.78 o 
  -7  -5   3       20.33       29.91      4.40 o 
  -6  -5   3        0.88        9.78      2.84 o 
  -5  -5   3        1.65        0.55      1.75 o 
  -4  -5   3       31.57       28.62      3.31 o 
  -3  -5   3      194.96      220.94     10.13 o 
  -2  -5   3      598.20      609.14     23.13 o 
  -1  -5   3      733.93      772.98     28.51 o 
   0  -5   3      109.91      112.32      4.28 o 
   1  -5   3      864.67      862.32     22.78 o 
   2  -5   3     1377.22     1340.73     62.20 o 
   3  -5   3       62.52       61.54      2.98 o 
   4  -5   3      706.35      339.99     15.81 o 
   5  -5   3        1.34        0.56      1.09 o 
   6  -5   3      384.15      362.44     27.42 o 
   7  -5   3      153.42      143.81     11.16 o 
   8  -5   3      208.82      226.38      8.63 o 
   9  -5   3      544.69      508.38     16.29 o 
  10  -5   3       88.99       89.96      7.11 o 
  -9  -4   3        2.07        2.25      2.04 o 
  -8  -4   3      108.79      103.30      5.84 o 
  -7  -4   3      341.98      334.45     11.55 o 
  -6  -4   3      130.37      128.25      5.70 o 
  -5  -4   3      209.12      205.32      7.40 o 
  -4  -4   3       35.79       37.50      2.55 o 
  -3  -4   3       28.75       39.88      2.18 o 
  -2  -4   3      650.26      624.27     15.92 o 
  -1  -4   3     2623.73     2697.66     64.04 o 
   0  -4   3     2012.69     1900.96     45.41 o 
   1  -4   3      411.51      409.04     10.61 o 
   2  -4   3     1635.62     1753.13     45.10 o 
   3  -4   3      496.93      416.52     31.99 o 
   5  -4   3       15.30       25.43      2.12 o 
   6  -4   3      537.54      597.75     20.06 o 
   7  -4   3      528.21      553.03     16.54 o 
   8  -4   3        4.13        7.47      1.92 o 
   9  -4   3      710.42      734.05     22.02 o 
  10  -4   3       20.25       17.01      2.96 o 
 -10  -3   3        8.26       11.96      4.48 o 
  -9  -3   3       10.22        9.70      2.52 o 
  -8  -3   3       11.13       12.35      2.46 o 
  -7  -3   3        0.51        2.80      1.56 o 
  -6  -3   3      343.38      332.73     10.90 o 
  -5  -3   3      350.87      394.99      9.30 o 
  -4  -3   3      361.91      347.41     28.64 o 
  -3  -3   3        3.79        1.48      1.72 o 
  -2  -3   3      725.75      683.95     14.41 o 
  -1  -3   3       15.75       15.08      3.14 o 
   0  -3   3     6595.75     6538.77    153.09 o 
   1  -3   3     8290.35     8275.08    193.61 o 
   2  -3   3      367.31      329.26     12.75 o 
   3  -3   3      297.94      297.69      8.74 o 
   4  -3   3      365.41      380.65     13.01 o 
   5  -3   3     1046.80     1063.62     28.56 o 
   6  -3   3      140.62      147.64      5.79 o 
   7  -3   3        7.69        6.52      1.81 o 
   8  -3   3       17.78       21.33      2.53 o 
   9  -3   3      102.40       91.62      5.53 o 
  10  -3   3        0.18       -0.75      1.80 o 
 -10  -2   3        7.77        9.62      4.40 o 
  -9  -2   3       23.79       22.86      3.14 o 
  -8  -2   3      105.95       96.31      5.32 o 
  -7  -2   3       69.78       75.13      4.31 o 
  -6  -2   3       14.21       10.38      1.76 o 
  -5  -2   3      146.01      168.05      4.65 o 
  -4  -2   3      431.12      414.27      9.34 o 
  -3  -2   3        0.00        0.06      0.45 o 
  -2  -2   3       86.78       82.39      2.37 o 
  -1  -2   3     1432.75     1386.45     33.19 o 
   0  -2   3     7475.86     7219.95    169.17 o 
   1  -2   3     3022.24     2989.47     70.34 o 
   2  -2   3      345.61      312.67      8.78 o 
   3  -2   3        5.86        5.72      1.21 o 
   4  -2   3     1879.08     1993.69     51.44 o 
   5  -2   3      697.79      746.51     20.63 o 
   6  -2   3      225.38      241.38      8.28 o 
   7  -2   3       52.13       62.09      3.97 o 
   8  -2   3      238.90      233.39      8.80 o 
   9  -2   3      173.90      172.08      7.63 o 
  10  -2   3        8.46        7.95      2.41 o 
 -10  -1   3       15.28       15.38      4.71 o 
  -9  -1   3      159.86      176.51      8.00 o 
  -8  -1   3        8.79        8.19      2.04 o 
  -7  -1   3        0.42        1.33      1.39 o 
  -6  -1   3      390.63      423.37     12.06 o 
  -5  -1   3      234.10      298.69      8.82 o 
  -4  -1   3       42.23       24.16      5.55 o 
  -3  -1   3     4184.37     4440.84    121.70 o 
  -2  -1   3     9998.56     9727.12    193.28 o 
  -1  -1   3      353.53      290.29      7.46 o 
   0  -1   3      257.65      220.50     21.85 o 
   1  -1   3        0.03       -1.17      0.78 o 
   3  -1   3     4112.02     3916.34     99.40 o 
   4  -1   3       93.12       38.01      2.41 o 
   5  -1   3      718.44      797.49     21.98 o 
   6  -1   3      764.84      717.71     20.38 o 
   7  -1   3      154.24      161.32      6.69 o 
   8  -1   3       21.71       29.74      3.00 o 
   9  -1   3       93.19       70.35      3.86 o 
  10  -1   3       46.52       47.68      6.29 o 
 -10   0   3        1.20        2.84      3.70 o 
  -9   0   3      124.28      153.48     11.18 o 
  -8   0   3        2.92        3.54      1.46 o 
  -7   0   3      109.16      115.80      6.97 o 
  -6   0   3      408.32      431.06     10.00 o 
  -5   0   3       80.77      114.13      3.91 o 
  -4   0   3       86.86       89.10      2.74 o 
  -3   0   3       32.12       52.76      4.87 o 
  -2   0   3     1630.64     1645.32     33.12 o 
  -1   0   3      260.16      266.27      6.75 o 
   0   0   3      179.85      180.97     10.94 o 
   1   0   3       31.52       26.52      1.83 o 
   2   0   3      328.03      302.92     11.72 o 
   3   0   3      212.30      194.21      6.18 o 
   4   0   3      173.04      167.08      5.84 o 
   5   0   3       36.44       42.11      2.78 o 
   6   0   3        7.22        6.61      1.65 o 
   7   0   3       50.01       39.88      6.99 o 
   8   0   3       28.77       25.44      2.99 o 
   9   0   3       25.32       19.96      2.99 o 
  10   0   3        9.75        8.18      2.70 o 
 -10   1   3       17.33       15.23      4.83 o 
  -9   1   3      152.19      167.50     11.76 o 
  -8   1   3       61.51       63.13      4.03 o 
  -7   1   3       53.08       54.48      3.52 o 
  -6   1   3       37.25       38.63      1.98 o 
  -5   1   3      170.53      167.92      4.57 o 
  -4   1   3      456.56      412.85     19.18 o 
  -3   1   3        0.04        1.54      0.50 o 
  -2   1   3        7.80        9.00      0.70 o 
  -1   1   3       46.63       51.90      1.73 o 
   0   1   3      182.97      189.52      5.40 o 
   1   1   3       42.02       37.89      2.38 o 
   2   1   3       59.37       56.35      3.31 o 
   3   1   3      122.87      139.15      6.62 o 
   4   1   3       64.31       58.73      4.17 o 
   5   1   3       17.28       17.71      5.39 o 
   6   1   3       27.61       32.82      2.27 o 
   7   1   3      102.93       94.58      6.37 o 
   8   1   3       23.51       20.98      2.78 o 
   9   1   3        0.01       -0.08      1.72 o 
  10   1   3        7.99       11.84      3.86 o 
 -11   2   3        5.16       17.21      5.53 o 
 -10   2   3        0.82        0.00      3.27 o 
  -9   2   3       17.26       11.26      4.21 o 
  -8   2   3      184.74      215.13     13.59 o 
  -7   2   3        6.32        4.45      1.73 o 
  -6   2   3       48.79       59.76      2.44 o 
  -5   2   3      267.42      241.40      9.75 o 
  -4   2   3       97.99      131.03      5.67 o 
  -3   2   3        1.34        1.98      0.70 o 
  -2   2   3        0.63       16.79      1.95 o 
  -1   2   3    20514.81    18181.07    463.38 o 
   0   2   3    12116.12    11505.43    325.91 o 
   1   2   3    14657.50    13768.36    470.07 o 
   2   2   3      175.91      107.37      5.34 o 
   3   2   3     5512.53     5522.70    189.31 o 
   4   2   3      395.26      368.03     15.31 o 
   5   2   3     3104.63     3186.80    111.42 o 
   6   2   3       13.77       15.77      3.12 o 
   7   2   3      115.97      100.91      7.44 o 
   8   2   3       30.56       24.42      4.09 o 
   9   2   3       44.29       49.03      5.80 o 
 -11   3   3       19.18       27.57      6.19 o 
 -10   3   3       75.95      100.44      9.78 o 
  -9   3   3      271.71      322.35     18.38 o 
  -8   3   3      295.59      345.91     19.28 o 
  -7   3   3      908.48      961.79     42.26 o 
  -6   3   3      151.58      147.85      5.69 o 
  -5   3   3        2.31        1.17      0.80 o 
  -4   3   3     1221.78     1346.60     35.03 o 
  -3   3   3     1607.60     1561.88     46.97 o 
  -2   3   3     1523.31     1525.99     39.12 o 
  -1   3   3        6.15       12.72      0.98 o 
   0   3   3     1128.56     1150.62     29.91 o 
   1   3   3      192.35      192.31      8.06 o 
   2   3   3      731.66      807.88     29.48 o 
   3   3   3       11.61       11.64      1.99 o 
   4   3   3      231.59      249.87     11.49 o 
   5   3   3       36.29       30.07      3.70 o 
   6   3   3        0.18       -1.79      1.87 o 
   7   3   3       18.96       11.76      3.04 o 
   8   3   3       16.74       16.20      3.93 o 
   9   3   3       18.24       20.29      4.48 o 
 -11   4   3        1.68        2.84      4.09 o 
 -10   4   3        0.00        0.86      3.35 o 
  -9   4   3        4.49        3.86      3.82 o 
  -8   4   3      385.81      388.40     21.42 o 
  -7   4   3      155.30      138.06     11.22 o 
  -6   4   3       14.29       12.71      1.61 o 
  -5   4   3       17.39       18.82      3.52 o 
  -4   4   3      101.47       94.09      5.00 o 
  -3   4   3      428.49      405.59     11.18 o 
  -2   4   3       70.38       70.92      2.67 o 
  -1   4   3      274.71      248.93      7.37 o 
   0   4   3       18.71       22.25      1.60 o 
   1   4   3       33.96       40.27      2.96 o 
   2   4   3      333.46      401.49     16.01 o 
   3   4   3      135.09      121.55      6.74 o 
   4   4   3       94.36       91.79      6.00 o 
   5   4   3       54.60       52.81      4.95 o 
   6   4   3     1084.87     1066.75     40.85 o 
   7   4   3        3.95        1.21      2.26 o 
   8   4   3       66.62       64.14      6.43 o 
   9   4   3       11.49       13.24      3.93 o 
 -10   5   3       21.15       21.26      5.49 o 
  -9   5   3       79.94       74.66      8.92 o 
  -8   5   3     1188.55     1066.44     47.67 o 
  -7   5   3     1374.38     1172.13     50.63 o 
  -6   5   3       52.41       70.22      6.93 o 
  -5   5   3       19.98       35.47      2.13 o 
  -4   5   3     2693.78     2888.26     73.66 o 
  -3   5   3     2527.10     2692.69     68.73 o 
  -2   5   3      142.94      180.73      5.79 o 
  -1   5   3      326.47      303.08      9.07 o 
   0   5   3      550.86      556.98     15.58 o 
   1   5   3      434.78      461.19     17.91 o 
   2   5   3      160.16      147.76      7.59 o 
   3   5   3      678.24      697.04     26.91 o 
   4   5   3      133.60      132.76      7.83 o 
   5   5   3       27.65       28.98      3.89 o 
   6   5   3      441.70      459.32     20.45 o 
   7   5   3      195.32      224.32     12.62 o 
   8   5   3       54.50       45.33      5.72 o 
 -10   6   3       13.08       17.76      5.72 o 
  -9   6   3      324.92      297.19     18.93 o 
  -8   6   3     1431.94     1146.97     50.75 o 
  -7   6   3     1014.40      927.40     41.09 o 
  -6   6   3      954.66      934.10     39.69 o 
  -5   6   3      222.68      244.85     12.77 o 
  -4   6   3       35.76       34.20      2.30 o 
  -3   6   3      301.26      352.56     10.35 o 
  -2   6   3      132.72      140.82      5.04 o 
  -1   6   3      135.48      113.90      4.43 o 
   0   6   3      571.60      577.62     16.38 o 
   1   6   3        7.30        9.15      1.95 o 
   2   6   3       45.46       48.33      4.05 o 
   3   6   3      200.95      199.09     10.13 o 
   4   6   3       11.92       16.20      3.12 o 
   5   6   3      286.23      292.67     14.53 o 
   6   6   3       21.63       22.86      4.05 o 
   7   6   3        1.63       -0.08      2.45 o 
   8   6   3      101.90      116.56      9.39 o 
 -10   7   3        9.92        3.35      4.32 o 
  -9   7   3       26.65       24.96      6.11 o 
  -8   7   3      434.41      364.06     21.07 o 
  -7   7   3       58.45       68.54      7.48 o 
  -6   7   3        0.50        0.00      2.03 o 
  -5   7   3      115.56       92.65      6.89 o 
  -4   7   3      209.28      204.00      6.82 o 
  -3   7   3       15.70       14.68      2.73 o 
  -2   7   3     1070.27     1097.63     29.36 o 
  -1   7   3        2.29        3.08      1.54 o 
   0   7   3      171.82      177.69      6.46 o 
   1   7   3      178.63      190.99      9.27 o 
   2   7   3      428.91      432.45     18.11 o 
   3   7   3      320.31      319.04     14.64 o 
   4   7   3      115.30      127.04      8.30 o 
   5   7   3       83.69       88.17      7.09 o 
   6   7   3       17.60       20.29      4.17 o 
   7   7   3       42.59       48.02      6.08 o 
 -10   8   3       19.89       14.14      5.53 o 
  -9   8   3      213.60      179.23     14.33 o 
  -8   8   3      475.34      417.02     22.86 o 
  -7   8   3      123.53      124.55      9.74 o 
  -6   8   3      133.42      147.02      9.74 o 
  -5   8   3      746.96      719.59     31.12 o 
  -4   8   3       46.74       60.83      5.61 o 
  -3   8   3      827.19      850.75     23.48 o 
  -2   8   3        0.39        2.91      1.29 o 
  -1   8   3     1700.25     1660.62     43.98 o 
   0   8   3      201.68      201.39      7.38 o 
   1   8   3      677.11      672.93     26.17 o 
   2   8   3       30.09       33.18      3.86 o 
   3   8   3      160.39      159.99      9.35 o 
   4   8   3      507.61      512.48     22.28 o 
   5   8   3     1512.73     1559.68     58.69 o 
   6   8   3       70.95       75.94      7.32 o 
   7   8   3        4.82        1.56      3.08 o 
  -9   9   3      175.63      146.51     12.97 o 
  -8   9   3      587.35      531.87     27.07 o 
  -7   9   3       13.76       21.69      4.60 o 
  -6   9   3        1.87        0.43      2.38 o 
  -5   9   3        0.26        3.74      2.45 o 
  -4   9   3      394.48      409.51     19.75 o 
  -3   9   3      115.66      133.13      5.53 o 
  -2   9   3       64.09       54.62      7.19 o 
  -1   9   3       90.99       97.69      5.65 o 
   0   9   3      375.27      392.12     12.60 o 
   1   9   3      378.59      393.81     16.88 o 
   2   9   3       82.63       94.21      6.74 o 
   3   9   3      673.35      725.16     29.48 o 
   4   9   3       30.07       28.82      4.56 o 
   5   9   3        3.68        2.57      2.84 o 
   6   9   3       20.51       13.98      4.13 o 
  -9  10   3       31.51       23.02      6.04 o 
  -8  10   3       28.26       27.30      5.49 o 
  -7  10   3       63.27       67.96      7.28 o 
  -6  10   3       36.84       45.14      5.61 o 
  -5  10   3       35.29       32.67      4.67 o 
  -4  10   3      148.89      162.95     10.71 o 
  -3  10   3       71.77       74.39      7.01 o 
  -2  10   3      437.23      460.69     14.36 o 
  -1  10   3       68.30       55.94      3.88 o 
   0  10   3       20.34       16.87      2.37 o 
   1  10   3      174.18      161.47      7.10 o 
   2  10   3      111.13       94.33      7.17 o 
   3  10   3        8.33        7.24      2.92 o 
   4  10   3       51.88       46.85      6.00 o 
   5  10   3        0.48        6.70      3.54 o 
  -8  11   3       20.41       27.61      5.88 o 
  -7  11   3       23.11       20.76      4.52 o 
  -6  11   3        1.70       -0.90      2.41 o 
  -5  11   3       75.25       79.29      7.52 o 
  -4  11   3       11.38       14.60      3.78 o 
  -3  11   3        1.59        1.36      2.49 o 
  -2  11   3       20.49       22.93      2.58 o 
  -1  11   3       61.55       68.40      8.45 o 
   0  11   3        2.01        2.27      1.82 o 
   1  11   3      198.71      195.49      8.31 o 
   2  11   3       21.54       19.24      5.14 o 
   3  11   3        1.86       -3.68      2.45 o 
   4  11   3       21.67       17.91      4.48 o 
  -8  12   3       12.21       14.84      4.95 o 
  -7  12   3        7.78       11.45      4.21 o 
  -6  12   3        4.62        6.27      3.62 o 
  -5  12   3        4.81        7.87      3.51 o 
  -4  12   3      104.12      118.24      9.58 o 
  -3  12   3       14.19       11.41      3.89 o 
  -2  12   3        0.81       -0.51      2.53 o 
  -1  12   3        9.19        9.78      3.70 o 
   0  12   3        3.84        4.38      2.10 o 
   1  12   3        1.21       -1.44      1.87 o 
   2  12   3        0.41        0.91      2.02 o 
   3  12   3       39.16       40.52      4.43 o 
  -7  13   3       87.32       96.47      9.35 o 
  -6  13   3       16.84       17.14      4.48 o 
  -5  13   3      209.83      215.09     13.98 o 
  -4  13   3      124.75      121.55     10.16 o 
  -3  13   3      597.09      589.55     28.43 o 
  -2  13   3      198.88      210.65     13.63 o 
  -1  13   3       18.23       21.30      4.83 o 
   0  13   3        4.30        5.57      2.92 o 
   1  13   3       17.54       12.62      2.92 o 
   2  13   3       91.41      100.96      6.44 o 
  -5  14   3       35.64       33.69      5.84 o 
  -4  14   3       37.40       39.69      6.27 o 
  -3  14   3        3.85       11.14      4.21 o 
  -2  14   3        1.29       -1.13      2.88 o 
  -1  14   3        9.50        8.10      3.97 o 
  -1 -14   4       55.82       43.89      5.69 o 
   0 -14   4       34.87       35.13      5.06 o 
   1 -14   4       68.84       74.81      7.20 o 
   2 -14   4       37.38       30.81      4.87 o 
   3 -14   4        5.80        9.07      3.27 o 
   4 -14   4        2.97       -2.10      2.84 o 
   5 -14   4       37.47       35.40      4.91 o 
   6 -14   4       91.85      104.06      7.79 o 
  -3 -13   4       33.40       18.11      4.63 o 
  -2 -13   4        0.14       -0.08      2.41 o 
  -1 -13   4       79.23       68.97      6.66 o 
   0 -13   4       92.70       89.46      7.40 o 
   1 -13   4      287.15      303.85     15.42 o 
   2 -13   4      169.44      149.24      9.78 o 
   3 -13   4       12.81        4.01      3.47 o 
   4 -13   4       56.04       63.21      6.23 o 
   5 -13   4        8.02       -0.58      2.61 o 
   6 -13   4        6.69        8.68      2.88 o 
   7 -13   4        9.07       13.98      3.47 o 
  -4 -12   4        2.31       11.06      3.78 o 
  -3 -12   4      124.59      116.17      8.80 o 
  -2 -12   4       56.49       57.02      5.96 o 
  -1 -12   4       39.99       45.33      5.26 o 
   0 -12   4       48.96       42.26      4.87 o 
   1 -12   4     1093.24     1048.83     40.70 o 
   2 -12   4     1687.67     1697.04     62.58 o 
   3 -12   4        3.84       -3.04      2.03 o 
   4 -12   4      103.45      104.61      7.48 o 
   5 -12   4      174.18      184.02     10.40 o 
   6 -12   4      458.81      458.23     20.21 o 
   7 -12   4        0.09        2.73      2.53 o 
   8 -12   4       40.14       44.94      5.26 o 
  -5 -11   4       44.48       39.26      5.76 o 
  -4 -11   4       48.25       37.08      5.22 o 
  -3 -11   4        2.65        0.27      2.26 o 
  -2 -11   4       25.27       16.79      3.66 o 
  -1 -11   4        7.83       18.03      3.31 o 
   0 -11   4      211.31      231.26     12.07 o 
   1 -11   4      342.96      352.49     16.32 o 
   2 -11   4      385.95      375.47     17.14 o 
   3 -11   4        8.51        8.72      2.77 o 
   4 -11   4      150.42      150.17      9.04 o 
   5 -11   4       98.85      120.11      7.75 o 
   6 -11   4      147.28      136.42      8.45 o 
   7 -11   4       13.47       15.07      3.35 o 
   8 -11   4       42.61       37.43      4.67 o 
  -6 -10   4       59.17       65.54      7.09 o 
  -5 -10   4       27.76       44.59      5.53 o 
  -4 -10   4       29.91       31.70      4.79 o 
  -3 -10   4      246.00      247.89     12.97 o 
  -2 -10   4       31.70       26.99      3.97 o 
  -1 -10   4       13.81       13.40      3.00 o 
   0 -10   4      189.06      174.28      9.66 o 
   1 -10   4     1911.42     1948.39     70.26 o 
   2 -10   4      307.74      349.65     15.81 o 
   3 -10   4      228.45      221.99     11.18 o 
   4 -10   4        8.21        7.98      2.49 o 
   5 -10   4      166.97      174.36      9.39 o 
   6 -10   4       36.65       41.55      4.44 o 
   7 -10   4        2.97        2.06      2.22 o 
   8 -10   4        0.14       -1.09      1.99 o 
   9 -10   4        0.24        0.39      2.41 o 
  -7  -9   4        0.01       -1.95      2.49 o 
  -6  -9   4       76.50       62.16      6.74 o 
  -5  -9   4       91.68       89.73      7.36 o 
  -4  -9   4      431.13      403.04     18.46 o 
  -3  -9   4        6.77        4.91      2.49 o 
  -2  -9   4        9.34        5.84      2.49 o 
  -1  -9   4      211.80      239.20     11.88 o 
   0  -9   4      127.99      128.14      5.34 o 
   1  -9   4       26.55       21.24      2.16 o 
   2  -9   4       29.93       31.29      4.23 o 
   3  -9   4        1.71        5.55      2.38 o 
   4  -9   4      118.10      114.99      5.07 o 
   5  -9   4       43.29       44.10      3.37 o 
   6  -9   4        1.97       -0.94      1.81 o 
   7  -9   4       32.11       31.86      3.89 o 
   8  -9   4      343.56      332.47     15.58 o 
   9  -9   4       30.00       30.84      4.36 o 
  -7  -8   4       86.34       79.72      7.32 o 
  -6  -8   4        3.48        2.34      2.77 o 
  -5  -8   4       48.37       47.98      5.37 o 
  -4  -8   4      415.53      393.54     17.64 o 
  -3  -8   4       25.70       30.07      3.89 o 
  -2  -8   4      160.03      139.58      8.06 o 
  -1  -8   4        2.73        2.92      1.95 o 
   0  -8   4      113.64      120.87      4.91 o 
   1  -8   4     1075.82     1103.84     29.67 o 
   2  -8   4      102.06       87.75      3.96 o 
   3  -8   4       21.94       27.49      2.19 o 
   4  -8   4      308.08      311.52     10.00 o 
   5  -8   4      174.23      157.34      8.92 o 
   6  -8   4       70.77       72.02      4.54 o 
   7  -8   4       87.29       87.29      4.77 o 
   8  -8   4        1.06        1.33      1.76 o 
   9  -8   4       17.11       24.38      3.11 o 
  10  -8   4        2.63        5.14      2.47 o 
  -8  -7   4      125.75      121.00      9.39 o 
  -7  -7   4       77.49       85.21      7.24 o 
  -6  -7   4        0.01        2.14      2.69 o 
  -5  -7   4      110.20      108.31      7.59 o 
  -4  -7   4       24.25       17.68      3.31 o 
  -3  -7   4       18.13       10.83      2.49 o 
  -2  -7   4       37.65       47.67      4.36 o 
  -1  -7   4       26.74       25.39      3.12 o 
   0  -7   4        7.03       12.22      1.53 o 
   1  -7   4        6.23        6.13      1.27 o 
   2  -7   4        5.42        7.73      1.27 o 
   3  -7   4       76.35       89.97      4.30 o 
   4  -7   4        1.03        0.53      1.12 o 
   5  -7   4       37.74       27.15      2.52 o 
   6  -7   4        0.15        0.66      1.09 o 
   7  -7   4       14.27       11.06      1.99 o 
   8  -7   4       87.36      101.46      5.30 o 
   9  -7   4       96.83      120.65      7.75 o 
  10  -7   4       95.92      114.85      6.35 o 
  -8  -6   4        3.85        9.42      3.74 o 
  -7  -6   4        7.84       10.75      3.47 o 
  -6  -6   4      294.59      273.12     13.59 o 
  -5  -6   4       81.45       71.31      5.84 o 
  -4  -6   4      171.10      170.31      9.04 o 
  -3  -6   4        9.37        6.31      1.99 o 
  -2  -6   4      246.27      208.90      9.89 o 
  -1  -6   4       20.27       17.25      2.45 o 
   0  -6   4       67.17       64.55      2.93 o 
   1  -6   4        0.81        1.46      0.78 o 
   2  -6   4      416.71      383.69     13.09 o 
   3  -6   4       40.81       37.12      3.25 o 
   4  -6   4     1755.16     1495.44     94.23 o 
   5  -6   4      608.48      544.49     15.96 o 
   6  -6   4        1.35        2.09      1.28 o 
   7  -6   4       15.56       16.47      2.41 o 
   8  -6   4        0.01        1.69      1.56 o 
   9  -6   4       29.83       26.22      3.23 o 
  10  -6   4       15.50       17.12      3.47 o 
  -9  -5   4        8.04        6.54      3.35 o 
  -8  -5   4      433.46      383.88     18.34 o 
  -7  -5   4        7.95        4.01      2.69 o 
  -6  -5   4       81.16       86.38      6.39 o 
  -5  -5   4       92.07       79.99      5.72 o 
  -4  -5   4       10.09        5.99      1.38 o 
  -3  -5   4     2212.64     2239.03     54.01 o 
  -2  -5   4     2368.22     2213.74     53.27 o 
  -1  -5   4      886.81      885.86     22.27 o 
   0  -5   4       59.18       50.91      1.94 o 
   1  -5   4      262.80      262.52      7.52 o 
   2  -5   4       12.91       12.95      1.26 o 
   3  -5   4       10.14        7.28      1.24 o 
   4  -5   4      225.62      248.85      8.08 o 
   5  -5   4      727.57      767.41     28.94 o 
   6  -5   4      410.39      423.45     12.94 o 
   7  -5   4      240.33      221.56      8.15 o 
   8  -5   4       21.70       20.90      2.57 o 
   9  -5   4      716.04      676.26     20.65 o 
  10  -5   4        2.62       -0.37      3.62 o 
  -9  -4   4       20.65       20.29      3.24 o 
  -8  -4   4        0.12        0.21      1.78 o 
  -7  -4   4       37.77       37.68      3.49 o 
  -6  -4   4        6.42       10.03      1.48 o 
  -5  -4   4        4.62        5.12      1.25 o 
  -4  -4   4      568.55      563.66     12.62 o 
  -3  -4   4      157.66      155.99      4.34 o 
  -2  -4   4     1426.75     1488.09     36.17 o 
  -1  -4   4      114.35      115.83      4.01 o 
   0  -4   4    14382.40    14159.93    332.06 o 
   1  -4   4      132.56      169.43      5.14 o 
   2  -4   4      930.77      844.67     44.79 o 
   3  -4   4      263.89      224.47      7.06 o 
   4  -4   4      942.33      973.56     41.50 o 
   5  -4   4      759.73      729.34     20.25 o 
   6  -4   4        0.68        0.55      1.15 o 
   7  -4   4      504.49      537.94     16.24 o 
   8  -4   4        1.26        2.03      1.60 o 
   9  -4   4      297.05      323.28     11.65 o 
  10  -4   4       17.46       14.41      2.86 o 
 -10  -3   4        0.16        0.97      3.39 o 
  -9  -3   4       14.74       21.92      3.14 o 
  -8  -3   4        2.68        3.73      1.92 o 
  -7  -3   4      297.05      317.26     17.10 o 
  -6  -3   4      161.80      166.48      5.02 o 
  -5  -3   4       98.77       92.18      3.24 o 
  -4  -3   4       69.18       58.79      2.31 o 
  -3  -3   4      617.47      599.06     12.98 o 
  -2  -3   4      323.81      289.25      6.70 o 
  -1  -3   4       85.15       83.94      3.03 o 
   0  -3   4      301.52      296.39      8.00 o 
   1  -3   4      213.67      229.54      6.40 o 
   2  -3   4      451.13      447.30     11.49 o 
   3  -3   4       23.53       20.73      1.09 o 
   4  -3   4       15.22       21.85      2.45 o 
   5  -3   4      115.90      114.74      4.67 o 
   6  -3   4       65.88       69.16      3.75 o 
   7  -3   4        5.29        7.58      1.82 o 
   8  -3   4        0.07       -0.16      1.51 o 
   9  -3   4        2.64       -0.13      1.93 o 
  10  -3   4        2.47        3.84      2.23 o 
 -10  -2   4       12.88       21.93      5.18 o 
  -9  -2   4      162.21      173.77     12.11 o 
  -8  -2   4        1.36        2.57      1.76 o 
  -7  -2   4      134.20      147.23      6.39 o 
  -6  -2   4      414.69      413.14     18.31 o 
  -5  -2   4        8.03        5.21      1.07 o 
  -3  -2   4      871.24      927.27     23.85 o 
  -2  -2   4       27.97       23.52      2.10 o 
  -1  -2   4      336.45      337.49     30.53 o 
   0  -2   4     6540.49     6438.04    150.76 o 
   1  -2   4      193.91      199.51      5.59 o 
   2  -2   4      504.37      462.45      9.85 o 
   3  -2   4      539.93      556.81     11.82 o 
   4  -2   4     2060.17     2041.23     52.77 o 
   5  -2   4       38.39       42.05      2.77 o 
   6  -2   4      743.19      776.99     21.93 o 
   7  -2   4      372.79      378.14     12.23 o 
   8  -2   4       54.21       58.56      4.03 o 
   9  -2   4       11.65       12.45      2.53 o 
  10  -2   4        7.87        2.74      2.45 o 
 -10  -1   4      112.35      142.38     11.45 o 
  -9  -1   4      339.90      369.24     20.02 o 
  -8  -1   4      134.08      114.35     16.77 o 
  -7  -1   4       14.33       13.44      2.15 o 
  -6  -1   4      481.60      476.31     11.03 o 
  -5  -1   4     1003.30     1058.83     22.29 o 
  -4  -1   4     1535.35     1557.12     40.53 o 
  -3  -1   4     2888.47     2931.82     58.80 o 
  -2  -1   4     1140.38     1101.70     43.06 o 
  -1  -1   4     2166.37     2017.48     50.53 o 
   0  -1   4    57489.27    38945.00   1250.65 o 
   1  -1   4      141.49      184.29      7.56 o 
   2  -1   4     5692.46     5260.02    123.18 o 
   3  -1   4     1369.58     1285.23     33.54 o 
   4  -1   4     2837.97     2761.49     70.91 o 
   5  -1   4        0.09        1.81      1.00 o 
   6  -1   4      276.27      269.58      9.17 o 
   7  -1   4      413.34      415.35     13.31 o 
   8  -1   4        7.32       10.34      2.08 o 
   9  -1   4       11.98       10.81      2.41 o 
  10  -1   4        8.21        6.78      2.50 o 
 -10   0   4       21.88       32.40      6.00 o 
  -9   0   4        1.78        0.78      3.15 o 
  -8   0   4       70.92       60.29      6.78 o 
  -7   0   4      157.45      186.22      7.26 o 
  -6   0   4      266.61      315.02      7.81 o 
  -5   0   4       40.00       59.96      2.41 o 
  -4   0   4       95.08      103.88      6.48 o 
  -3   0   4       54.48       43.39      2.15 o 
  -2   0   4      849.90      861.74     18.84 o 
  -1   0   4        3.39        1.38      0.44 o 
   0   0   4     1070.20     1013.02     24.38 o 
   1   0   4       86.85       95.22      4.40 o 
   2   0   4        4.32        0.04      1.01 o 
   3   0   4       20.57       17.60      2.12 o 
   4   0   4      454.23      467.76     13.55 o 
   5   0   4       74.59       78.45      3.89 o 
   6   0   4      282.31      275.41      9.72 o 
   7   0   4        1.80        2.17      1.56 o 
   8   0   4       21.94       21.62      2.71 o 
   9   0   4       22.77       25.46      3.22 o 
  10   0   4        6.55        1.64      3.27 o 
 -10   1   4       36.50       54.91      7.44 o 
  -9   1   4        0.03       -1.21      2.96 o 
  -8   1   4       65.60       73.96      7.40 o 
  -7   1   4      363.06      373.60     19.47 o 
  -6   1   4        3.06        2.47      0.86 o 
  -5   1   4        3.72        5.31      1.37 o 
  -4   1   4      117.68      124.96      6.91 o 
  -3   1   4       18.11       25.49      1.14 o 
  -2   1   4       46.98       50.53      1.76 o 
  -1   1   4     2050.88     1981.41     50.24 o 
   0   1   4     1197.70     1167.59     30.04 o 
   1   1   4      893.23      878.99     31.12 o 
   2   1   4      146.12      166.10      7.36 o 
   3   1   4      427.41      451.49     17.56 o 
   4   1   4        1.41        2.18      1.36 o 
   5   1   4      730.03      740.15     28.39 o 
   6   1   4       48.05       40.97      4.25 o 
   7   1   4      595.95      544.49     23.06 o 
   8   1   4       27.73       26.17      4.28 o 
   9   1   4        1.51        4.09      3.12 o 
  10   1   4        3.66        2.65      3.35 o 
 -10   2   4       40.22       55.46      7.59 o 
  -9   2   4       16.29       16.79      4.52 o 
  -8   2   4      401.10      464.19     23.60 o 
  -7   2   4     6850.13     7454.92    283.01 o 
  -6   2   4      299.84      349.17     25.03 o 
  -5   2   4     5102.66     5190.73    252.25 o 
  -4   2   4      175.84      267.17      7.94 o 
  -3   2   4      346.00      478.67     20.17 o 
  -2   2   4      206.40      184.83      8.72 o 
  -1   2   4     6858.93     6821.11    171.75 o 
   0   2   4      753.84      844.10     17.75 o 
   1   2   4    10093.44     9932.73    338.78 o 
   2   2   4     8325.93     8708.88    296.68 o 
   3   2   4       32.28       32.09      3.00 o 
   4   2   4      997.61     1032.30     26.89 o 
   5   2   4      910.73      982.98     36.96 o 
   6   2   4     1826.55     1784.43     64.80 o 
   7   2   4     1018.50      943.84     36.92 o 
   8   2   4      384.55      379.91     18.15 o 
   9   2   4        2.20        5.45      3.31 o 
 -10   3   4       28.37       31.70      6.00 o 
  -9   3   4        1.25        2.30      3.58 o 
  -8   3   4      710.58      770.92     35.75 o 
  -7   3   4     1889.97     1689.64     69.91 o 
  -6   3   4       85.10       66.01      7.20 o 
  -5   3   4       53.98       66.42      3.00 o 
  -4   3   4       24.88       20.41      2.92 o 
  -3   3   4     1595.88     1639.59     63.36 o 
  -2   3   4      336.16      328.93      9.04 o 
  -1   3   4      158.46      156.45      4.92 o 
   0   3   4      373.64      393.09     11.05 o 
   1   3   4      127.27      139.85      6.46 o 
   2   3   4      207.30      212.29      9.35 o 
   3   3   4       54.61       61.61      4.32 o 
   4   3   4       29.23       36.06      3.66 o 
   5   3   4       42.44       40.74      4.36 o 
   6   3   4      308.71      293.37     14.21 o 
   7   3   4       50.83       44.86      5.14 o 
   8   3   4      126.17      122.72      8.84 o 
   9   3   4        0.00       -3.74      2.49 o 
 -10   4   4        6.61        9.42      4.52 o 
  -9   4   4        2.69        3.23      3.93 o 
  -8   4   4       47.20       48.80      7.40 o 
  -7   4   4       90.54       91.95      9.15 o 
  -6   4   4        2.59        3.54      2.73 o 
  -5   4   4        0.11        0.86      1.75 o 
  -4   4   4       79.36       78.97      4.46 o 
  -3   4   4      655.28      736.06     19.51 o 
  -2   4   4     1044.26     1080.93     28.13 o 
  -1   4   4      113.16      132.70      5.22 o 
   0   4   4     1087.30     1126.02     29.65 o 
   1   4   4      342.31      341.51     13.59 o 
   2   4   4       46.02       49.89      3.74 o 
   3   4   4      447.73      407.13     16.75 o 
   4   4   4       91.44       93.00      6.11 o 
   5   4   4      124.22      125.60      7.87 o 
   6   4   4      432.51      412.43     18.58 o 
   7   4   4        3.60        1.91      2.41 o 
   8   4   4       14.76       10.63      3.66 o 
   9   4   4       48.32       61.96      7.05 o 
 -10   5   4        0.79        0.08      3.74 o 
  -9   5   4       54.29       44.20      7.36 o 
  -8   5   4      526.98      434.98     23.95 o 
  -7   5   4      409.31      394.79     21.15 o 
  -6   5   4       20.23       15.38      3.54 o 
  -5   5   4      194.34      187.40     10.55 o 
  -4   5   4       77.82       81.26      3.11 o 
  -3   5   4       45.13       50.86      6.72 o 
  -2   5   4     1122.57     1210.41     31.59 o 
  -1   5   4       25.63       36.00      2.13 o 
   0   5   4      312.59      357.34     10.63 o 
   1   5   4     6167.06     6478.33    221.68 o 
   2   5   4      559.06      653.73     25.04 o 
   3   5   4     1587.39     1665.61     59.86 o 
   4   5   4      848.62      905.12     34.66 o 
   5   5   4     2086.08     1978.88     71.70 o 
   6   5   4      626.89      618.45     26.05 o 
   7   5   4       26.21       40.74      5.37 o 
   8   5   4       24.51       30.26      5.06 o 
 -10   6   4       36.04       30.10      6.54 o 
  -9   6   4       31.32       16.98      5.65 o 
  -8   6   4      366.57      287.22     18.03 o 
  -7   6   4       23.25       35.67      5.69 o 
  -6   6   4        0.00        1.36      2.10 o 
  -5   6   4      199.58      203.37     11.26 o 
  -4   6   4     2715.29     2773.25    106.63 o 
  -3   6   4      414.06      451.27     12.82 o 
  -2   6   4       94.65      107.61      4.21 o 
  -1   6   4       42.49       47.59      2.69 o 
   0   6   4       55.56       56.14      3.05 o 
   1   6   4       43.16       49.23      3.89 o 
   2   6   4       29.42       33.84      3.51 o 
   3   6   4        3.34        1.60      1.95 o 
   4   6   4      395.74      385.05     17.25 o 
   5   6   4        9.41        9.11      3.19 o 
   6   6   4      523.58      494.21     22.20 o 
   7   6   4        2.75        4.91      2.80 o 
   8   6   4       59.66       51.33      6.70 o 
 -10   7   4       26.77       25.51      6.46 o 
  -9   7   4        1.54        6.58      4.67 o 
  -8   7   4      146.22      133.15     11.26 o 
  -7   7   4       90.72       91.79      8.22 o 
  -6   7   4      353.00      363.59     18.23 o 
  -5   7   4       45.68       39.65      4.71 o 
  -4   7   4      344.89      338.55     16.47 o 
  -3   7   4      809.04      799.15     21.86 o 
  -2   7   4     3555.69     3692.63     94.33 o 
  -1   7   4       12.34       12.73      1.68 o 
   0   7   4      153.40      147.38      5.77 o 
   1   7   4      231.10      239.12     11.10 o 
   2   7   4      712.43      772.09     29.83 o 
   3   7   4      134.45      128.87      8.06 o 
   4   7   4      280.19      313.90     15.15 o 
   5   7   4      256.11      256.26     13.67 o 
   6   7   4      119.33      115.36      8.68 o 
   7   7   4        0.98        4.13      2.77 o 
 -10   8   4        0.08       -1.64      3.35 o 
  -9   8   4        2.03        1.91      3.78 o 
  -8   8   4       13.26       16.59      4.95 o 
  -7   8   4        0.12       -1.40      2.30 o 
  -6   8   4       13.65       13.05      3.47 o 
  -5   8   4      111.90       99.74      7.71 o 
  -4   8   4       30.63       43.62      4.98 o 
  -3   8   4       75.50       81.14      5.76 o 
  -2   8   4        4.83       13.73      1.79 o 
  -1   8   4        0.76        1.07      1.13 o 
   0   8   4       75.48       71.09      3.90 o 
   1   8   4        0.06        1.66      1.60 o 
   2   8   4       83.36       77.35      6.04 o 
   3   8   4       50.61       58.81      5.37 o 
   4   8   4       24.42       30.88      4.44 o 
   5   8   4      242.54      233.48     13.12 o 
   6   8   4        7.61        4.44      3.23 o 
  -9   9   4       99.87       84.39      9.70 o 
  -8   9   4      635.17      597.89     29.48 o 
  -7   9   4       47.18       56.51      6.70 o 
  -6   9   4        7.25        6.62      3.04 o 
  -5   9   4       64.68       67.38      6.58 o 
  -4   9   4      982.95      975.30     41.20 o 
  -3   9   4       25.22       35.40      4.83 o 
  -2   9   4       81.38       78.28     15.15 o 
  -1   9   4       38.98       35.35      2.90 o 
   0   9   4       74.97       79.16      4.44 o 
   1   9   4      968.10      937.88     26.75 o 
   2   9   4       62.32       74.81      6.00 o 
   3   9   4       45.27       48.37      5.26 o 
   4   9   4       30.85       31.82      5.02 o 
   5   9   4      408.14      449.35     21.26 o 
   6   9   4      179.59      184.09     12.00 o 
  -9  10   4       26.58       25.43      6.27 o 
  -8  10   4        2.56        3.08      3.54 o 
  -7  10   4        3.45        3.89      3.31 o 
  -6  10   4      313.69      274.41     15.42 o 
  -5  10   4      191.53      188.57     11.96 o 
  -4  10   4       34.11       43.42      5.53 o 
  -3  10   4      165.84      176.69     11.53 o 
  -2  10   4      794.11      807.49     35.44 o 
  -1  10   4       76.67       79.57      4.47 o 
   0  10   4       79.08       62.64      4.17 o 
   1  10   4       11.67       14.34      2.53 o 
   2  10   4      141.17      135.42      9.81 o 
   3  10   4      109.81      117.61      8.57 o 
   4  10   4       87.11       78.24      7.32 o 
   5  10   4       87.06       99.70      8.80 o 
  -8  11   4      108.57      124.00     10.75 o 
  -7  11   4      139.57      138.22     10.75 o 
  -6  11   4        0.06       -1.21      2.26 o 
  -5  11   4       11.59        4.32      3.08 o 
  -4  11   4      116.20      107.14      8.96 o 
  -3  11   4      163.93      157.61     11.06 o 
  -2  11   4       30.64       47.44      6.11 o 
  -1  11   4        6.63        7.18      2.01 o 
   0  11   4       39.96       44.90      3.81 o 
   1  11   4        8.25        6.19      2.16 o 
   2  11   4       56.67       60.16      4.65 o 
   3  11   4        4.50        5.22      3.47 o 
   4  11   4      234.68      272.50     15.27 o 
  -7  12   4       26.04       31.20      5.61 o 
  -6  12   4       22.88       21.54      4.91 o 
  -5  12   4        0.67        2.03      3.08 o 
  -4  12   4       44.45       50.63      6.39 o 
  -3  12   4        0.74       -0.35      2.77 o 
  -2  12   4      159.20      179.73     12.23 o 
  -1  12   4       42.08       34.54      5.72 o 
   0  12   4      243.00      253.05     10.06 o 
   1  12   4        0.02        3.23      2.13 o 
   2  12   4       40.99       47.20      4.91 o 
   3  12   4       90.17      106.10      6.87 o 
  -6  13   4       55.92       50.98      6.78 o 
  -5  13   4       33.41       28.55      5.30 o 
  -4  13   4       69.24       71.07      8.06 o 
  -3  13   4      175.41      181.83     12.66 o 
  -2  13   4        0.71        0.51      3.08 o 
  -1  13   4        5.19        4.36      4.09 o 
   0  13   4      224.72      247.69     15.85 o 
   1  13   4      138.81      134.26      7.40 o 
  -4  14   4       81.79       73.45      8.22 o 
  -3  14   4      192.32      185.61     13.44 o 
  -2  14   4       67.19       78.82      8.49 o 
  -1 -14   5        0.57        6.08      3.27 o 
   0 -14   5       11.51        8.37      3.39 o 
   1 -14   5       90.16      100.40      8.10 o 
   2 -14   5       77.64       90.90      7.63 o 
   3 -14   5      107.07       99.89      7.98 o 
   4 -14   5        4.74       -0.39      2.80 o 
   5 -14   5       50.00       62.08      6.19 o 
  -3 -13   5       38.45       24.65      4.87 o 
  -1 -13   5        5.31        0.19      2.34 o 
   0 -13   5       31.40       28.74      4.75 o 
   1 -13   5        8.63        3.43      3.00 o 
   2 -13   5        0.86       -3.86      2.57 o 
   3 -13   5       21.56       23.52      4.17 o 
   4 -13   5      170.97      162.44     10.16 o 
   5 -13   5       23.03       12.38      3.62 o 
   6 -13   5        0.90        0.86      2.49 o 
   7 -13   5        0.08        5.02      2.84 o 
  -4 -12   5        9.85        7.24      3.43 o 
  -3 -12   5        2.04        1.36      2.61 o 
  -2 -12   5       56.60       65.51      6.39 o 
  -1 -12   5       44.54       47.63      5.41 o 
   0 -12   5       12.10       19.51      3.82 o 
   1 -12   5      107.03      123.34      8.45 o 
   2 -12   5      185.03      190.75     11.18 o 
   3 -12   5      312.68      281.38     14.18 o 
   4 -12   5        2.36        2.61      2.77 o 
   5 -12   5       43.74       73.92      6.31 o 
   6 -12   5        4.31        5.72      2.77 o 
   7 -12   5       46.24       50.04      5.57 o 
   8 -12   5      131.99      133.31      8.96 o 
  -5 -11   5      151.75      137.67      9.89 o 
  -4 -11   5        2.64        1.64      2.84 o 
  -3 -11   5        9.28        4.32      2.96 o 
  -2 -11   5        0.01       -1.95      2.14 o 
  -1 -11   5       74.11       75.71      6.43 o 
   0 -11   5       23.25       23.09      3.78 o 
   1 -11   5       24.90       22.00      3.86 o 
   2 -11   5        0.51        4.13      2.57 o 
   3 -11   5        0.00       -0.16      2.30 o 
   4 -11   5       96.04       91.95      6.74 o 
   5 -11   5       13.07       15.54      3.19 o 
   6 -11   5       19.29       25.55      3.78 o 
   7 -11   5        0.00        2.73      2.45 o 
   8 -11   5       24.36       25.70      4.25 o 
  -6 -10   5       36.03       32.32      5.30 o 
  -5 -10   5       22.99       20.29      4.32 o 
  -4 -10   5        0.38        1.21      2.38 o 
  -3 -10   5        8.78        7.63      2.96 o 
  -2 -10   5        6.93       22.98      3.78 o 
  -1 -10   5        1.34        0.23      1.95 o 
   0 -10   5       16.00       14.60      3.04 o 
   1 -10   5        9.46       17.33      3.31 o 
   2 -10   5      247.76      247.50     12.23 o 
   3 -10   5      240.32      258.75     12.74 o 
   4 -10   5       99.16      111.23      7.24 o 
   5 -10   5       79.05       70.26      5.65 o 
   6 -10   5       61.40       52.15      4.91 o 
   7 -10   5       13.78       13.44      3.12 o 
   8 -10   5        0.12        1.32      2.57 o 
   9 -10   5       46.95       42.61      5.22 o 
  -7  -9   5       78.56       71.39      7.40 o 
  -6  -9   5      380.01      381.43     18.69 o 
  -5  -9   5        0.03        1.95      2.69 o 
  -4  -9   5        5.75        3.54      2.57 o 
  -3  -9   5      250.87      230.05     12.00 o 
  -2  -9   5       68.59       66.36      5.49 o 
  -1  -9   5      177.22      169.65      9.42 o 
   0  -9   5       43.41       50.59      4.71 o 
   1  -9   5     1013.70     1022.27     38.56 o 
   2  -9   5      355.34      369.94     16.20 o 
   3  -9   5      190.00      195.89     10.09 o 
   4  -9   5       11.97       13.79      2.77 o 
   5  -9   5        0.28       -0.31      1.71 o 
   6  -9   5        3.59        1.95      2.06 o 
   7  -9   5        4.39        2.61      2.26 o 
   8  -9   5       48.96       55.15      5.53 o 
   9  -9   5       98.45      101.34      7.71 o 
  -7  -8   5       35.71       42.84      5.80 o 
  -6  -8   5        0.93        0.78      2.92 o 
  -5  -8   5      260.14      272.27     13.90 o 
  -4  -8   5       73.17       78.01      6.39 o 
  -3  -8   5      236.99      227.75     11.53 o 
  -2  -8   5       89.02       84.28      6.04 o 
  -1  -8   5      267.36      286.01     13.24 o 
   0  -8   5      173.48      177.55      9.31 o 
   1  -8   5        1.16        2.69      1.99 o 
   2  -8   5      278.66      304.40     13.55 o 
   3  -8   5        2.22       14.06      2.61 o 
   4  -8   5       71.85       66.09      5.22 o 
   5  -8   5      108.71      120.34      7.17 o 
   6  -8   5       51.30       50.86      4.75 o 
   7  -8   5        0.41        4.28      2.10 o 
   8  -8   5        6.58        6.58      2.77 o 
   9  -8   5       16.42       12.27      3.31 o 
  -8  -7   5        8.44        6.35      3.35 o 
  -7  -7   5       34.88       43.38      5.61 o 
  -6  -7   5      160.43      151.15      9.54 o 
  -5  -7   5       46.51       41.59      4.87 o 
  -4  -7   5      193.44      190.52     10.13 o 
  -3  -7   5      311.90      326.40     14.68 o 
  -2  -7   5       18.39       18.34      2.96 o 
  -1  -7   5      903.11      865.71     32.67 o 
   0  -7   5     3651.72     3938.86    100.39 o 
   1  -7   5     7416.05     7800.99    221.83 o 
   2  -7   5      504.28      534.60     24.38 o 
   3  -7   5       32.29       27.46      3.58 o 
   4  -7   5        4.74        7.93      1.54 o 
   5  -7   5     1947.16     1958.42     51.42 o 
   6  -7   5      148.62      150.32      9.87 o 
   7  -7   5       20.11       36.10      4.13 o 
   8  -7   5      255.01      255.72     11.55 o 
   9  -7   5       62.58       68.37      9.52 o 
  10  -7   5       55.71       73.91      5.18 o 
  -8  -6   5       43.01       37.85      5.30 o 
  -7  -6   5      259.31      258.01     13.59 o 
  -6  -6   5      133.42      145.77      9.15 o 
  -5  -6   5      131.16      122.25      7.67 o 
  -4  -6   5        8.54       10.24      1.65 o 
  -3  -6   5      259.48      256.91      8.06 o 
  -2  -6   5      203.58      227.96      7.31 o 
  -1  -6   5      283.19      233.69      7.34 o 
   0  -6   5       52.52       69.98      2.51 o 
   1  -6   5      579.17      606.29     15.88 o 
   2  -6   5        9.16       13.20      2.41 o 
   3  -6   5      164.15      163.00     13.53 o 
   4  -6   5      119.91      121.23      4.86 o 
   5  -6   5      379.68      439.27     13.20 o 
   6  -6   5       39.98       30.58      3.66 o 
   7  -6   5        0.11        0.44      1.32 o 
   8  -6   5      132.50      153.55      8.55 o 
   9  -6   5      106.95      109.75      5.90 o 
  10  -6   5       29.75       22.41      3.18 o 
  -9  -5   5       55.64       60.29      6.31 o 
  -8  -5   5       33.55       39.31      3.77 o 
  -7  -5   5      319.74      315.92     11.29 o 
  -6  -5   5     1362.10     1433.56     38.97 o 
  -5  -5   5       27.85       18.98      1.70 o 
  -4  -5   5     1113.56     1111.16     28.02 o 
  -3  -5   5      134.02      140.01      5.08 o 
  -2  -5   5      853.91      889.73     22.58 o 
  -1  -5   5     2794.51     2829.90     67.55 o 
   0  -5   5     1628.60     1602.79     38.96 o 
   1  -5   5     1913.84     1845.66     44.49 o 
   2  -5   5      400.26      390.87     10.64 o 
   3  -5   5      142.08      138.78      4.97 o 
   4  -5   5       27.67       29.40      2.09 o 
   5  -5   5      521.42      530.35     15.36 o 
   6  -5   5       30.10       29.36      3.43 o 
   7  -5   5      593.44      615.01     18.26 o 
   8  -5   5       36.94       31.82      3.12 o 
   9  -5   5       27.00       24.89      3.37 o 
  10  -5   5       41.00       49.31      4.27 o 
  -9  -4   5        2.92        5.76      3.58 o 
  -8  -4   5       23.10       20.59      2.99 o 
  -7  -4   5       14.80       10.50      2.32 o 
  -6  -4   5        7.47       10.99      1.51 o 
  -5  -4   5       15.79       17.45      1.52 o 
  -4  -4   5      237.57      242.25      6.28 o 
  -3  -4   5      203.74      219.18      5.65 o 
  -2  -4   5     2071.86     2076.49     42.20 o 
  -1  -4   5     3424.12     3365.86     79.82 o 
   0  -4   5     2609.51     2631.55     62.67 o 
   1  -4   5       25.77       29.26      1.95 o 
   2  -4   5     2752.07     2754.68     65.40 o 
   3  -4   5      352.13      322.03      7.39 o 
   4  -4   5     1109.73     1051.32     40.81 o 
   5  -4   5     1568.43     1422.63    118.30 o 
   6  -4   5      281.12      286.43      9.54 o 
   7  -4   5       39.50       39.43      3.19 o 
   8  -4   5        0.96        2.36      1.93 o 
   9  -4   5        9.97        6.49      2.30 o 
  10  -4   5       11.59       20.02      3.14 o 
  -9  -3   5       31.30       36.02      5.69 o 
  -8  -3   5       24.19       30.44      3.84 o 
  -7  -3   5      104.06      115.48      9.04 o 
  -6  -3   5        0.38       -0.10      1.14 o 
  -5  -3   5        9.32        5.15      1.10 o 
  -4  -3   5      147.86      144.29      4.17 o 
  -3  -3   5       26.82       24.36      1.88 o 
  -2  -3   5        8.47        2.03      0.61 o 
  -1  -3   5        3.49        4.34      0.84 o 
   0  -3   5     2055.19     2129.78     50.78 o 
   1  -3   5        9.36       12.77      1.16 o 
   2  -3   5      666.40      739.69     18.48 o 
   3  -3   5      412.87      437.16      9.62 o 
   4  -3   5      109.92      106.60      3.08 o 
   5  -3   5       37.37       37.82      3.08 o 
   6  -3   5      502.74      493.81     14.82 o 
   7  -3   5       14.65       18.26      2.96 o 
   8  -3   5       28.61       27.07      2.85 o 
   9  -3   5        9.80        3.04      2.09 o 
  10  -3   5        4.72       11.96      3.10 o 
 -10  -2   5       12.02       21.58      5.37 o 
  -9  -2   5       22.52       24.42      5.30 o 
  -8  -2   5      153.55      175.84     11.80 o 
  -7  -2   5     2051.43     2068.15    172.68 o 
  -6  -2   5      888.94      917.89     19.95 o 
  -5  -2   5     1254.75     1295.81     34.48 o 
  -4  -2   5      145.95      186.50      4.98 o 
  -3  -2   5      179.98      228.63      5.63 o 
  -2  -2   5      467.66      498.45     13.49 o 
  -1  -2   5      455.96      473.30     16.90 o 
   0  -2   5      313.38      296.82      8.02 o 
   1  -2   5     3665.01     3709.10     87.43 o 
   2  -2   5     3538.65     3870.10     91.22 o 
   3  -2   5     1416.85     1562.98     31.84 o 
   4  -2   5      937.93      921.64     22.67 o 
   5  -2   5        9.81       14.90      1.78 o 
   6  -2   5        5.85       10.93      1.84 o 
   7  -2   5     1176.24     1122.58     31.17 o 
   8  -2   5        7.30        1.45      1.97 o 
   9  -2   5       14.79        5.71      3.62 o 
  10  -2   5       14.14       22.86      3.24 o 
 -10  -1   5       26.28       23.48      5.41 o 
  -9  -1   5       31.89       33.10      5.61 o 
  -8  -1   5       36.84       37.89      5.61 o 
  -7  -1   5      797.63      852.42     24.13 o 
  -6  -1   5      289.75      345.91      8.57 o 
  -5  -1   5      214.10      246.34      8.05 o 
  -4  -1   5      674.13      784.38     16.78 o 
  -3  -1   5      464.35      462.44     13.30 o 
  -2  -1   5      533.98      523.51     14.68 o 
  -1  -1   5       43.50       37.33      1.77 o 
   0  -1   5     1687.66     1650.50     54.29 o 
   1  -1   5       34.82       23.63      1.44 o 
   2  -1   5        5.08       17.52      1.29 o 
   3  -1   5      553.43      583.47     14.73 o 
   4  -1   5      159.40      157.86      4.13 o 
   5  -1   5      109.18      110.77      4.81 o 
   6  -1   5      308.13      310.70     10.38 o 
   7  -1   5       17.78       18.68      2.65 o 
   8  -1   5       64.79       61.24      4.17 o 
   9  -1   5        5.39        4.62      3.10 o 
  10  -1   5        0.22       -1.36      2.49 o 
 -10   0   5       58.84       67.92      8.33 o 
  -9   0   5       68.58       76.72      8.14 o 
  -8   0   5      414.70      425.44     21.46 o 
  -7   0   5      349.60      400.82     20.10 o 
  -6   0   5       19.77       19.29      1.58 o 
  -5   0   5     1105.10     1146.92     30.74 o 
  -4   0   5       95.99       91.77      3.36 o 
  -3   0   5      936.15      867.46     18.14 o 
  -2   0   5       10.30       14.42      0.91 o 
  -1   0   5        2.19        1.33      0.58 o 
   0   0   5      575.69      560.81     11.86 o 
   1   0   5      485.36      458.80     11.69 o 
   2   0   5       67.42       76.75      2.86 o 
   3   0   5      478.45      516.43     13.25 o 
   4   0   5      339.22      348.04      9.32 o 
   5   0   5       28.39       25.55      3.15 o 
   6   0   5      134.94      115.12      7.56 o 
   7   0   5      319.82      319.55     15.11 o 
   8   0   5       12.14       -3.74      2.49 o 
   9   0   5        7.79        7.40      3.23 o 
  10   0   5        0.30        1.21      3.08 o 
 -10   1   5        4.80        0.93      3.54 o 
  -9   1   5        5.65       10.13      4.25 o 
  -8   1   5        1.32        0.82      3.12 o 
  -7   1   5      587.90      659.50     30.49 o 
  -6   1   5        4.62        4.05      1.45 o 
  -5   1   5       66.78       77.86      7.67 o 
  -4   1   5      583.63      623.58     14.35 o 
  -3   1   5      325.20      326.87      7.35 o 
  -2   1   5      260.87      298.26      8.19 o 
  -1   1   5      944.80      876.45     22.73 o 
   0   1   5      246.05      275.61      7.83 o 
   1   1   5     2360.77     2306.53     79.68 o 
   2   1   5     1260.72     1388.39     49.03 o 
   3   1   5     1077.20     1233.70     44.24 o 
   4   1   5     1502.30     1529.84     54.80 o 
   5   1   5      572.90      528.33     21.34 o 
   6   1   5      132.05      155.04      9.00 o 
   7   1   5      210.56      210.87      8.14 o 
   8   1   5      252.61      233.98     13.09 o 
   9   1   5        0.29        4.56      3.00 o 
 -10   2   5      257.46      302.21     18.27 o 
  -9   2   5       62.66       78.05      8.53 o 
  -8   2   5     1255.95     1432.56     60.29 o 
  -7   2   5     2027.14     2022.31     82.06 o 
  -6   2   5      209.35      222.98     16.45 o 
  -5   2   5        7.37        7.72      1.33 o 
  -4   2   5      761.71      697.71     18.72 o 
  -3   2   5     2580.56     2890.51    109.79 o 
  -2   2   5     1031.76     1013.63     39.80 o 
  -1   2   5      114.62      108.37      3.55 o 
   0   2   5     2316.53     2510.59     63.88 o 
   1   2   5       92.56       68.93      3.93 o 
   2   2   5     1634.72     1789.30     62.82 o 
   3   2   5      151.48      165.40      8.06 o 
   4   2   5        6.05        9.54      2.18 o 
   5   2   5      269.24      247.68     12.13 o 
   6   2   5       32.63       31.78      4.28 o 
   7   2   5       38.78       28.08      4.48 o 
   8   2   5       58.88       67.34      6.62 o 
   9   2   5       10.83       21.23      4.44 o 
 -10   3   5       16.87       15.03      4.95 o 
  -9   3   5       43.23       48.88      7.09 o 
  -8   3   5        0.36        2.80      3.78 o 
  -7   3   5      703.66      612.18     29.87 o 
  -6   3   5       48.55       43.10      8.08 o 
  -5   3   5        0.89        3.15      2.18 o 
  -4   3   5       10.85        7.24      2.18 o 
  -3   3   5     1742.00     1840.04     71.00 o 
  -2   3   5      294.43      301.43      8.37 o 
  -1   3   5      361.56      343.25      9.67 o 
   0   3   5        3.90        5.68      0.90 o 
   1   3   5        1.27        1.79      1.05 o 
   2   3   5      545.57      564.67     21.61 o 
   3   3   5        0.02        6.15      1.79 o 
   4   3   5      137.02      155.94      8.41 o 
   5   3   5      163.35      169.61      9.46 o 
   6   3   5      453.31      423.53     18.93 o 
   7   3   5       49.93       40.66      4.98 o 
   8   3   5       51.43       45.06      5.53 o 
   9   3   5       32.12       44.16      5.96 o 
 -10   4   5        0.30       -2.14      3.23 o 
  -9   4   5       98.84       86.85      9.35 o 
  -8   4   5      147.44      153.87     12.66 o 
  -7   4   5        1.72        5.88      3.66 o 
  -6   4   5      113.33      108.81      8.49 o 
  -5   4   5        3.03        0.55      1.75 o 
  -4   4   5       62.79       69.17      5.57 o 
  -3   4   5     3258.73     3413.04    129.65 o 
  -2   4   5      655.48      686.15     25.18 o 
  -1   4   5     3885.85     3925.89     99.59 o 
   0   4   5      710.68      689.31     18.81 o 
   1   4   5     1615.88     1709.38     60.13 o 
   2   4   5       83.21       73.96      4.75 o 
   3   4   5      728.65      718.62     27.50 o 
   4   4   5      158.68      162.28      8.80 o 
   5   4   5     1512.82     1404.64     51.91 o 
   6   4   5      283.31      295.13     14.53 o 
   7   4   5       97.64      102.08      7.91 o 
   8   4   5        8.39       10.52      3.70 o 
 -10   5   5       28.15       23.09      6.15 o 
  -9   5   5       48.59       38.56      6.97 o 
  -8   5   5     2031.39     1685.55     71.07 o 
  -7   5   5     1613.76     1482.29     61.96 o 
  -6   5   5        3.43        6.54      2.77 o 
  -5   5   5        1.24        6.15      2.41 o 
  -4   5   5     3373.92     3543.39    135.06 o 
  -3   5   5     5604.24     6034.25    152.18 o 
  -2   5   5      122.10      101.44      3.80 o 
  -1   5   5      290.92      283.76      8.69 o 
   0   5   5      126.43      147.37      5.38 o 
   1   5   5     2009.89     2187.20     76.64 o 
   2   5   5      565.64      609.37     23.68 o 
   3   5   5      492.28      525.41     21.34 o 
   4   5   5        7.31        6.70      2.61 o 
   5   5   5      375.89      390.07     17.88 o 
   6   5   5     1000.19      999.25     39.30 o 
   7   5   5       26.93       37.35      5.14 o 
   8   5   5        0.61        2.18      2.84 o 
 -10   6   5       11.20       17.41      5.76 o 
  -9   6   5       56.38       56.55      8.33 o 
  -8   6   5        0.91        1.25      3.58 o 
  -7   6   5      207.35      215.56     13.63 o 
  -6   6   5       11.33       16.43      3.47 o 
  -5   6   5      298.79      273.39     14.10 o 
  -4   6   5      310.90      313.63     15.42 o 
  -3   6   5       23.31       19.39      3.19 o 
  -2   6   5      417.64      441.57     12.74 o 
  -1   6   5        3.49        9.19      1.87 o 
   0   6   5      163.22      146.07      5.59 o 
   1   6   5      292.38      299.84     12.97 o 
   2   6   5      114.38      113.60      6.78 o 
   3   6   5       24.29       30.42      3.82 o 
   4   6   5       14.04        7.09      2.80 o 
   5   6   5        0.59        0.58      2.22 o 
   6   6   5       11.45        7.75      3.35 o 
   7   6   5       24.31       14.02      4.13 o 
 -10   7   5       18.91        9.78      5.10 o 
  -9   7   5       98.37       67.88      8.96 o 
  -8   7   5      424.67      319.55     19.16 o 
  -7   7   5        8.38        7.63      3.43 o 
  -6   7   5      194.23      222.18     12.89 o 
  -5   7   5      379.26      383.96     18.58 o 
  -4   7   5     1882.68     1968.33     77.46 o 
  -3   7   5      811.52      767.49     32.75 o 
  -2   7   5     1387.55     1453.62     38.43 o 
  -1   7   5      547.61      560.22     16.22 o 
   0   7   5       10.98       14.36      1.82 o 
   1   7   5      112.34      105.82      4.96 o 
   2   7   5      165.40      194.22     10.09 o 
   3   7   5      227.67      257.23     12.81 o 
   4   7   5       32.94       23.68      3.89 o 
   5   7   5      127.02      124.20      8.88 o 
   6   7   5      145.07      131.79      9.58 o 
 -10   8   5        1.24        2.96      4.13 o 
  -9   8   5       12.45        5.72      4.25 o 
  -8   8   5      275.41      230.36     15.19 o 
  -7   8   5      243.25      255.05     14.95 o 
  -6   8   5       10.08       11.76      3.47 o 
  -5   8   5       14.54       18.97      3.66 o 
  -4   8   5       45.41       50.94      5.53 o 
  -3   8   5      288.05      308.48     16.01 o 
  -2   8   5        0.96       -0.64      1.09 o 
  -1   8   5      121.72      117.36      5.10 o 
   0   8   5      155.31      158.11      6.39 o 
   1   8   5      187.29      184.12      7.40 o 
   2   8   5       40.61       39.18      4.40 o 
   3   8   5      186.58      184.79     10.44 o 
   4   8   5      374.63      383.14     18.07 o 
   5   8   5      746.12      782.88     32.56 o 
   6   8   5       51.40       69.71      7.28 o 
  -9   9   5       40.62       31.51      6.78 o 
  -8   9   5      333.61      344.00     19.78 o 
  -7   9   5      339.22      342.41     18.50 o 
  -6   9   5       45.86       52.11      5.96 o 
  -5   9   5      116.91      103.83      8.22 o 
  -4   9   5      346.37      324.84     17.14 o 
  -3   9   5       31.09       37.50      5.02 o 
  -2   9   5      116.69      114.11      8.65 o 
  -1   9   5      703.62      717.17     20.77 o 
   0   9   5        0.03       -0.55      1.38 o 
   1   9   5      448.97      478.72     15.30 o 
   2   9   5        8.10        5.76      2.80 o 
   3   9   5      729.18      792.69     32.17 o 
   4   9   5        4.35       -1.60      2.65 o 
   5   9   5        2.36       -0.12      2.80 o 
  -9  10   5       83.92       79.92      9.66 o 
  -8  10   5        8.04        8.33      4.17 o 
  -7  10   5      107.17       96.39      8.65 o 
  -6  10   5       80.02       85.17      7.75 o 
  -5  10   5        1.17        1.21      2.61 o 
  -4  10   5      179.85      175.80     11.53 o 
  -3  10   5        4.23        1.83      2.65 o 
  -2  10   5        2.49       -0.43      2.34 o 
  -1  10   5       35.88       44.44      3.51 o 
   0  10   5      223.27      217.57      8.56 o 
   1  10   5        0.56        0.58      2.57 o 
   2  10   5       23.34       22.60      4.81 o 
   3  10   5       56.18       66.64      6.43 o 
   4  10   5       88.29       90.74      8.26 o 
  -8  11   5       36.48       37.78      6.50 o 
  -7  11   5      212.10      216.61     14.02 o 
  -6  11   5       44.81       40.43      6.00 o 
  -5  11   5      144.59      136.15     10.24 o 
  -4  11   5      198.12      207.81     13.24 o 
  -3  11   5      100.87      102.89      8.80 o 
  -2  11   5      251.30      251.35     14.95 o 
  -1  11   5       43.32       43.35      5.92 o 
   0  11   5       37.31       34.09      3.44 o 
   1  11   5      204.95      220.06      9.22 o 
   2  11   5        3.98       10.16      4.52 o 
   3  11   5       84.26      105.00      8.49 o 
  -7  12   5        1.97        3.93      3.31 o 
  -6  12   5        5.85        7.71      3.70 o 
  -5  12   5       91.64       89.34      8.49 o 
  -4  12   5      202.64      192.43     13.12 o 
  -3  12   5       16.83       15.77      4.56 o 
  -2  12   5       33.71       34.12      5.61 o 
  -1  12   5       73.36       83.58      8.65 o 
   0  12   5       14.14       17.53      4.83 o 
   1  12   5       78.20       88.33      5.79 o 
   2  12   5        1.56        8.45      4.15 o 
  -6  13   5       20.22       21.61      5.22 o 
  -5  13   5       12.87       19.24      5.06 o 
  -4  13   5       14.32       12.58      4.60 o 
  -3  13   5      116.13      147.02     11.61 o 
  -2  13   5       43.55       47.08      6.70 o 
  -1  13   5       54.05       63.36      7.87 o 
   0  13   5       22.51       20.87      5.37 o 
  -1 -14   6       23.52       17.49      4.28 o 
   0 -14   6        1.82        6.00      3.08 o 
   1 -14   6       76.70       72.55      6.89 o 
   2 -14   6      143.44      139.58      9.78 o 
   3 -14   6       48.93       34.93      5.41 o 
   4 -14   6       41.86       45.10      5.72 o 
  -2 -13   6        0.56       -0.62      2.73 o 
  -1 -13   6      126.90      102.04      8.22 o 
   0 -13   6        7.53        9.15      3.43 o 
   1 -13   6        1.46        2.03      2.41 o 
   2 -13   6      170.26      166.76     10.44 o 
   3 -13   6       34.35       31.55      5.14 o 
   4 -13   6       56.19       71.31      6.74 o 
   5 -13   6       52.32       78.94      6.70 o 
   6 -13   6       10.05        9.07      3.47 o 
  -4 -12   6        1.38        4.56      3.15 o 
  -3 -12   6       26.52       21.23      4.32 o 
  -2 -12   6       33.97       22.74      4.28 o 
  -1 -12   6        3.62        5.69      2.73 o 
   0 -12   6       17.21       15.31      3.66 o 
   1 -12   6       52.70       49.97      5.34 o 
   2 -12   6      201.33      204.42     11.61 o 
   3 -12   6        5.08        4.01      3.00 o 
   4 -12   6       88.87       88.79      7.17 o 
   5 -12   6       22.95       31.00      4.32 o 
   6 -12   6       21.06       24.38      4.17 o 
   7 -12   6       39.16       46.85      5.53 o 
  -5 -11   6       17.13       12.85      4.17 o 
  -4 -11   6        6.13        6.15      3.27 o 
  -3 -11   6      198.53      194.06     11.68 o 
  -2 -11   6      150.08      130.35      8.84 o 
  -1 -11   6       83.76       93.27      7.24 o 
   0 -11   6       64.99       62.74      5.72 o 
   1 -11   6      127.14      137.48      8.76 o 
   2 -11   6       16.60       23.44      3.82 o 
   3 -11   6      185.43      204.07     11.26 o 
   4 -11   6       88.06       85.80      6.62 o 
   5 -11   6        0.30        1.21      2.03 o 
   6 -11   6      101.60      128.29      8.53 o 
   7 -11   6       79.43       93.27      7.28 o 
   8 -11   6       41.86       45.88      5.41 o 
  -6 -10   6      242.22      226.27     13.51 o 
  -5 -10   6       37.63       29.52      4.87 o 
  -4 -10   6        0.12       -3.04      2.03 o 
  -3 -10   6      226.09      222.88     12.19 o 
  -2 -10   6      281.74      251.94     13.01 o 
  -1 -10   6       22.02       22.90      3.70 o 
   0 -10   6      254.28      241.77     12.42 o 
   1 -10   6      533.89      552.20     23.09 o 
   2 -10   6       70.05       69.60      5.92 o 
   3 -10   6     1062.65     1107.68     41.90 o 
   4 -10   6      221.24      212.48     11.02 o 
   5 -10   6       14.28       15.62      3.15 o 
   6 -10   6        2.79        5.34      2.49 o 
   7 -10   6      554.80      605.71     25.31 o 
   8 -10   6       60.95       52.38      5.69 o 
  -6  -9   6       58.14       50.67      6.00 o 
  -5  -9   6      233.75      237.25     13.09 o 
  -4  -9   6       41.44       32.64      4.48 o 
  -3  -9   6       50.97       41.90      4.87 o 
  -2  -9   6        0.29        1.05      1.91 o 
  -1  -9   6      311.10      317.21     14.76 o 
   0  -9   6      132.93      120.73      7.63 o 
   1  -9   6     1002.54     1036.53     39.22 o 
   2  -9   6        3.37       -1.09      1.79 o 
   3  -9   6       55.09       63.52      5.22 o 
   4  -9   6        9.28       14.72      2.80 o 
   5  -9   6      249.44      234.57     11.64 o 
   6  -9   6      126.59      128.13      8.06 o 
   7  -9   6       69.76       74.50      6.23 o 
   8  -9   6       41.98       38.36      4.83 o 
   9  -9   6      134.04      151.22      9.85 o 
  -7  -8   6        0.65        4.40      3.08 o 
  -6  -8   6      130.19      113.17      8.61 o 
  -5  -8   6      252.73      247.50     13.09 o 
  -4  -8   6      206.27      190.83     10.55 o 
  -3  -8   6       50.28       55.50      5.06 o 
  -2  -8   6      100.18      109.28      7.09 o 
  -1  -8   6      316.09      307.63     14.06 o 
   0  -8   6       23.90       24.92      3.47 o 
   1  -8   6      742.92      714.80     27.88 o 
   2  -8   6       28.01       28.00      3.43 o 
   3  -8   6       90.70       99.43      6.54 o 
   4  -8   6       65.63       71.93      5.34 o 
   5  -8   6        7.20        8.33      2.38 o 
   6  -8   6       21.33       17.91      3.12 o 
   7  -8   6      216.85      202.24     10.83 o 
   8  -8   6       15.71       10.98      3.23 o 
   9  -8   6        9.14        8.33      3.43 o 
  -8  -7   6        2.32        1.21      2.77 o 
  -7  -7   6       54.66       56.90      6.15 o 
  -6  -7   6       58.03       61.30      6.43 o 
  -5  -7   6      262.08      271.84     13.63 o 
  -4  -7   6       42.94       33.57      4.13 o 
  -3  -7   6      307.38      348.26     10.59 o 
  -2  -7   6      769.04      756.45     20.08 o 
  -1  -7   6      535.04      541.24     14.90 o 
   0  -7   6     1407.76     1456.73     36.18 o 
   1  -7   6     1737.75     1772.00     63.25 o 
   2  -7   6      126.09      112.12      6.66 o 
   3  -7   6       39.21       47.71      4.01 o 
   4  -7   6       21.21       28.86      3.35 o 
   5  -7   6      493.58      531.33     21.61 o 
   6  -7   6        3.19        0.58      1.60 o 
   7  -7   6       59.30       64.88      5.49 o 
   8  -7   6       25.75       25.47      4.09 o 
   9  -7   6       61.50       70.18      6.74 o 
  -8  -6   6       45.15       55.07      6.23 o 
  -7  -6   6      730.50      771.70     31.55 o 
  -6  -6   6     2953.93     2936.34     71.39 o 
  -5  -6   6       19.60        9.85      2.08 o 
  -4  -6   6        6.92        7.42      1.56 o 
  -3  -6   6        0.04       12.31      7.69 o 
  -2  -6   6     1443.84     1365.01     33.97 o 
  -1  -6   6      427.84      418.49     11.78 o 
   0  -6   6      698.18      664.48     17.46 o 
   1  -6   6     4412.23     4405.52    104.35 o 
   2  -6   6      907.69      879.79     22.39 o 
   3  -6   6      649.90      609.41     23.72 o 
   4  -6   6      115.14      122.72      7.01 o 
   5  -6   6      660.65      650.05     19.96 o 
   6  -6   6       19.51       22.71      5.10 o 
   7  -6   6      269.88      270.38     35.69 o 
   8  -6   6      218.12      216.35      8.54 o 
   9  -6   6       10.91       15.19      3.86 o 
  10  -6   6        2.76        0.82      2.80 o 
  -9  -5   6        7.60        7.01      3.74 o 
  -8  -5   6       25.90       24.52      3.21 o 
  -7  -5   6       69.70       95.52      5.59 o 
  -6  -5   6      157.27      165.80      5.50 o 
  -5  -5   6       46.64       47.29      2.57 o 
  -4  -5   6      148.20      156.24      4.74 o 
  -3  -5   6       54.04       45.60      2.75 o 
  -2  -5   6      128.62      140.34      5.09 o 
  -1  -5   6      571.64      604.89     17.39 o 
   0  -5   6     1456.30     1496.86     36.63 o 
   1  -5   6      119.84      117.41      4.34 o 
   2  -5   6       11.64       11.97      1.40 o 
   3  -5   6      119.63      119.52      5.99 o 
   4  -5   6       14.51       11.84      1.46 o 
   5  -5   6        5.57        3.20      1.67 o 
   6  -5   6        7.87       14.81      2.10 o 
   7  -5   6       21.16       17.91      2.34 o 
   8  -5   6        2.12       -1.19      1.53 o 
   9  -5   6       47.62       58.66      4.48 o 
  10  -5   6       22.14       29.70      3.51 o 
  -9  -4   6       13.15       13.79      4.25 o 
  -8  -4   6        3.16        3.04      3.23 o 
  -7  -4   6        6.09        9.16      2.46 o 
  -6  -4   6       86.11       79.43      4.46 o 
  -5  -4   6        4.12        2.46      1.01 o 
  -4  -4   6      130.15      137.08      4.21 o 
  -3  -4   6     1042.64     1055.83     22.29 o 
  -2  -4   6     1681.51     1604.04     32.93 o 
  -1  -4   6      866.68      822.40     20.81 o 
   0  -4   6      385.01      370.36     11.74 o 
   1  -4   6     1011.67      937.31     23.40 o 
   2  -4   6       62.12       58.50      2.74 o 
   3  -4   6      108.09      120.99      3.45 o 
   4  -4   6       25.55       32.38      1.95 o 
   5  -4   6      269.38      259.96      8.58 o 
   6  -4   6        0.00        0.33      0.71 o 
   7  -4   6      319.61      332.76     11.24 o 
   8  -4   6       13.27       13.96      3.37 o 
   9  -4   6       26.02       22.77      3.17 o 
  10  -4   6        2.09       -1.82      3.91 o 
  -9  -3   6       45.89       51.45      6.62 o 
  -8  -3   6       82.87       99.74      8.65 o 
  -7  -3   6     1017.87     1134.16     47.20 o 
  -6  -3   6      767.93      807.53     34.08 o 
  -5  -3   6        6.71        6.68      2.09 o 
  -4  -3   6       24.92       30.05      2.21 o 
  -3  -3   6       68.79       72.01      3.21 o 
  -2  -3   6      130.82      113.92      8.95 o 
  -1  -3   6     1631.84     1662.22     40.15 o 
   0  -3   6       18.47        7.26      1.05 o 
   1  -3   6      180.95      148.15      5.49 o 
   2  -3   6     2796.29     2963.02     70.40 o 
   3  -3   6      174.25      193.70      4.89 o 
   4  -3   6      138.27      123.18      3.54 o 
   5  -3   6      248.91      190.29      9.70 o 
   6  -3   6      465.41      484.75     14.77 o 
   7  -3   6        2.18        3.29      1.75 o 
   8  -3   6        4.43        4.08      1.91 o 
   9  -3   6       33.82       27.16      3.30 o 
  10  -3   6       16.96       26.04      3.54 o 
 -10  -2   6       18.20       20.99      5.22 o 
  -9  -2   6       63.88       69.40      8.02 o 
  -8  -2   6      272.29      287.42     16.08 o 
  -7  -2   6     2911.00     3092.17    119.80 o 
  -6  -2   6      719.16      780.17     22.00 o 
  -5  -2   6      652.60      686.45     15.20 o 
  -4  -2   6       32.83       30.62      3.24 o 
  -3  -2   6      402.34      509.51     11.31 o 
  -2  -2   6     1156.54     1289.76     26.52 o 
  -1  -2   6        2.31       14.95      1.83 o 
   0  -2   6     1570.34     1707.24     65.02 o 
   1  -2   6     2523.30     2620.95    105.25 o 
   2  -2   6     4232.38     4352.21    102.56 o 
   3  -2   6      806.97      811.06     20.23 o 
   4  -2   6      415.10      424.50      9.57 o 
   5  -2   6      172.11      196.57      7.06 o 
   6  -2   6     1551.28     1613.01     43.19 o 
   7  -2   6     1543.10     1563.02     42.34 o 
   8  -2   6      608.80      616.77     19.01 o 
   9  -2   6      100.26       88.26      9.07 o 
  10  -2   6       47.19       44.10      4.14 o 
 -10  -1   6        7.87       13.55      4.71 o 
  -9  -1   6       31.99       28.08      5.72 o 
  -8  -1   6      425.48      456.36     22.67 o 
  -7  -1   6     1653.19     1831.75     73.18 o 
  -6  -1   6       95.08      101.40      3.67 o 
  -5  -1   6      583.29      669.50     14.89 o 
  -4  -1   6        7.47        4.62      0.90 o 
  -3  -1   6      117.48      139.71      4.56 o 
  -2  -1   6       19.60       26.44      1.37 o 
  -1  -1   6      499.69      539.12     15.82 o 
   0  -1   6      556.78      522.14     18.54 o 
   1  -1   6      752.00      731.90     34.70 o 
   2  -1   6     2377.76     2350.70     55.90 o 
   3  -1   6      256.96      252.59      7.17 o 
   4  -1   6      453.68      447.62     11.82 o 
   5  -1   6      272.79      277.56     12.85 o 
   6  -1   6     1043.54     1055.06     39.92 o 
   7  -1   6       60.81       52.89      5.30 o 
   8  -1   6        8.21        1.36      2.77 o 
   9  -1   6       12.76       15.81      3.66 o 
 -10   0   6       77.30      101.80      9.97 o 
  -9   0   6       69.99       64.92      7.52 o 
  -8   0   6      161.77      195.47     13.05 o 
  -7   0   6      221.02      250.81     14.53 o 
  -6   0   6       94.53      103.32      5.55 o 
  -5   0   6      995.96     1017.08     21.64 o 
  -4   0   6       55.20       59.47      5.11 o 
  -3   0   6        0.06        2.17      0.75 o 
  -2   0   6       38.11       52.42      1.84 o 
  -1   0   6      469.86      481.15     10.39 o 
   0   0   6     1239.42     1238.59     25.38 o 
   1   0   6      571.95      600.85     15.19 o 
   2   0   6     1144.42     1201.78     29.28 o 
   3   0   6      101.77      119.04      4.08 o 
   4   0   6       19.01       17.84      1.50 o 
   5   0   6       48.47       48.45      4.60 o 
   6   0   6       13.49       14.06      3.39 o 
   7   0   6        1.81        1.87      2.22 o 
   8   0   6        5.27        0.51      2.80 o 
   9   0   6        1.53        5.88      3.35 o 
 -10   1   6        0.02       -2.06      3.27 o 
  -9   1   6       20.50       21.23      4.98 o 
  -8   1   6       91.97      118.16     10.24 o 
  -7   1   6     1286.16     1466.91     60.91 o 
  -6   1   6      224.66      148.23      7.20 o 
  -5   1   6       73.53       81.13      5.41 o 
  -4   1   6      233.20      200.99      5.11 o 
  -3   1   6     3314.79     4041.84    104.48 o 
  -2   1   6     2192.59     2455.41     62.40 o 
  -1   1   6     2367.51     2367.65     60.19 o 
   0   1   6      910.68      841.07     22.21 o 
   1   1   6    31414.00    29766.49   1013.66 o 
   2   1   6    13948.55    14702.65    501.42 o 
   3   1   6        0.18        2.49      1.32 o 
   4   1   6      857.09      922.14     34.47 o 
   5   1   6     7287.27     6990.66    240.33 o 
   6   1   6     7965.22     7535.58    259.41 o 
   7   1   6      224.04      253.69     12.97 o 
   8   1   6      518.53      557.03     24.65 o 
   9   1   6        0.49        5.96      3.31 o 
 -10   2   6        0.87        3.39      3.54 o 
  -9   2   6       93.43      111.50      9.93 o 
  -8   2   6      351.56      424.46     22.78 o 
  -7   2   6      219.75      259.52     10.18 o 
  -5   2   6      588.27      583.68     16.57 o 
  -4   2   6       73.12      120.89      7.56 o 
  -3   2   6     2091.37     2371.21     90.66 o 
  -2   2   6      702.67      741.31     19.43 o 
  -1   2   6       56.74       68.62      8.47 o 
   0   2   6       91.53       95.58      3.57 o 
   1   2   6     1485.83     1329.51     46.93 o 
   2   2   6      341.35      402.19     15.97 o 
   3   2   6      296.43      289.91     12.62 o 
   4   2   6       92.83       92.77      6.11 o 
   5   2   6       90.34       84.71      6.39 o 
   6   2   6       69.25       83.58      6.89 o 
   7   2   6        0.23        2.77      2.53 o 
   8   2   6        5.22        7.67      3.35 o 
   9   2   6        5.25        5.88      3.58 o 
 -10   3   6       39.18       37.70      6.70 o 
  -9   3   6       12.93       16.08      5.14 o 
  -8   3   6      356.77      365.73     20.99 o 
  -7   3   6       26.50       25.63      2.82 o 
  -6   3   6        0.66        0.64      1.21 o 
  -5   3   6        0.25        0.39      1.87 o 
  -4   3   6        3.46        0.70      1.56 o 
  -3   3   6      359.53      361.76     16.28 o 
  -2   3   6      830.49      817.61     21.57 o 
  -1   3   6      210.77      215.42      6.56 o 
   0   3   6      194.33      178.53      5.86 o 
   1   3   6       42.51       51.25      3.58 o 
   2   3   6        9.90        9.39      1.83 o 
   3   3   6      142.88      151.42      7.94 o 
   4   3   6       25.43       23.52      3.23 o 
   5   3   6      462.39      430.38     18.85 o 
   6   3   6       76.60       70.84      6.23 o 
   7   3   6       93.02       88.29      7.40 o 
   8   3   6       25.40       22.04      4.44 o 
 -10   4   6        0.60        2.53      4.09 o 
  -9   4   6       88.31       86.07      9.39 o 
  -8   4   6      188.99      178.88     13.94 o 
  -7   4   6     1261.87     1194.95     80.19 o 
  -6   4   6      138.36      113.10      8.76 o 
  -5   4   6        4.69        5.22      2.22 o 
  -4   4   6      344.30      362.23     16.82 o 
  -3   4   6      893.72      872.57     35.67 o 
  -2   4   6       41.06       34.03      1.75 o 
  -1   4   6     1430.29     1430.53     37.31 o 
   0   4   6        0.04       -0.07      0.81 o 
   1   4   6     1394.27     1426.41     50.59 o 
   2   4   6       94.89       98.84      5.84 o 
   3   4   6       25.96       26.79      3.31 o 
   4   4   6       48.70       62.58      5.22 o 
   5   4   6      439.62      438.76     19.36 o 
   6   4   6      749.13      731.90     29.87 o 
   7   4   6       12.87        9.97      3.39 o 
   8   4   6      114.13      111.34      8.88 o 
 -10   5   6       54.63       46.97      7.87 o 
  -9   5   6      128.37      108.70     10.71 o 
  -8   5   6      877.15      725.78     35.13 o 
  -7   5   6      244.62      232.66     14.60 o 
  -6   5   6       32.28       30.26      4.44 o 
  -5   5   6      239.33      240.02     12.85 o 
  -4   5   6     1586.02     1500.28     59.51 o 
  -3   5   6      422.66      487.40     21.69 o 
  -2   5   6      251.28      277.10      8.38 o 
  -1   5   6      147.42      150.59      5.34 o 
   0   5   6       90.82       91.21      4.00 o 
   1   5   6      440.92      444.09     17.68 o 
   2   5   6      860.27      903.06     33.80 o 
   3   5   6      575.61      608.95     24.34 o 
   4   5   6      159.21      164.74      9.46 o 
   5   5   6       14.41        6.66      3.08 o 
   6   5   6      210.86      221.56     12.50 o 
   7   5   6       14.43       30.46      4.95 o 
   8   5   6        0.01       -0.23      2.80 o 
 -10   6   6        4.65        4.52      4.32 o 
  -9   6   6       28.60       25.55      6.39 o 
  -8   6   6        0.09        0.86      3.78 o 
  -7   6   6        8.41        9.11      3.51 o 
  -6   6   6      306.86      295.67     15.66 o 
  -5   6   6        5.30        7.63      2.77 o 
  -4   6   6        5.35        9.19      2.84 o 
  -3   6   6       46.45       42.18      4.71 o 
  -2   6   6       97.05      102.81      4.15 o 
  -1   6   6      579.90      549.81     15.75 o 
   0   6   6       72.35       68.27      3.55 o 
   1   6   6       13.77       16.89      2.04 o 
   2   6   6       23.29       18.81      3.08 o 
   3   6   6       13.78        9.19      2.61 o 
   4   6   6      327.41      320.25     15.23 o 
   5   6   6      212.28      212.17     12.00 o 
   6   6   6        0.87        4.13      2.73 o 
   7   6   6       50.09       55.65      6.35 o 
 -10   7   6       13.82       11.41      5.61 o 
  -9   7   6       20.17       14.10      5.26 o 
  -8   7   6      450.93      398.37     22.08 o 
  -7   7   6       13.67       14.18      4.01 o 
  -6   7   6      246.08      250.07     14.02 o 
  -5   7   6      656.50      598.63     26.91 o 
  -4   7   6      645.91      677.84     29.75 o 
  -3   7   6       90.40       84.39      7.09 o 
  -2   7   6      175.42      169.92     10.40 o 
  -1   7   6     1164.34     1105.15     30.01 o 
   0   7   6      274.51      277.36      9.37 o 
   1   7   6      189.51      172.00      6.85 o 
   2   7   6      137.05      134.79      8.06 o 
   3   7   6       17.05       22.00      3.54 o 
   4   7   6       89.63       92.57      7.20 o 
   5   7   6        0.08        6.15      3.15 o 
   6   7   6       17.87       14.02      3.89 o 
  -9   8   6        4.78        9.78      5.10 o 
  -8   8   6      507.68      483.15     25.20 o 
  -7   8   6       20.67       22.59      4.60 o 
  -6   8   6       35.91       37.66      5.22 o 
  -5   8   6        0.62       -0.93      1.95 o 
  -4   8   6       38.08       50.36      5.69 o 
  -3   8   6      594.74      604.20     27.42 o 
  -2   8   6      163.74      162.83     10.48 o 
  -1   8   6      453.74      466.44     14.26 o 
   0   8   6      600.14      607.91     18.08 o 
   1   8   6      324.91      342.22     11.65 o 
   2   8   6       29.16       29.05      3.86 o 
   3   8   6      273.31      268.53     13.63 o 
   4   8   6      422.62      417.69     19.43 o 
   5   8   6     1806.80     1848.73     69.05 o 
   6   8   6      114.38      106.63      8.80 o 
  -9   9   6        7.77       -0.70      3.78 o 
  -8   9   6      164.25      171.05     12.77 o 
  -7   9   6      220.82      241.65     14.68 o 
  -6   9   6       35.06       41.40      5.65 o 
  -5   9   6      202.78      191.34     12.19 o 
  -4   9   6        2.51        1.56      2.49 o 
  -3   9   6       50.55       56.00      6.31 o 
  -2   9   6      145.50      149.04     10.32 o 
  -1   9   6      236.53      215.72     13.05 o 
   0   9   6       77.30       77.33      4.52 o 
   1   9   6        0.15        2.93      1.74 o 
   2   9   6        6.40        9.16      2.94 o 
   3   9   6       39.46       45.96      5.22 o 
   4   9   6      106.58       99.97      8.26 o 
   5   9   6        1.22        3.54      3.23 o 
  -8  10   6        0.15       -1.29      3.08 o 
  -7  10   6      178.04      187.13     12.85 o 
  -6  10   6      248.58      226.82     14.10 o 
  -5  10   6        1.55        0.58      2.53 o 
  -4  10   6      121.74      127.27      9.78 o 
  -3  10   6      378.37      384.39     20.06 o 
  -2  10   6     1043.01     1065.15     45.76 o 
  -1  10   6       11.01        9.85      3.89 o 
   0  10   6      214.86      223.07      8.87 o 
   1  10   6      163.25      152.62      7.13 o 
   2  10   6      186.17      181.75      8.31 o 
   4  10   6      166.74      192.66     12.11 o 
  -7  11   6        2.68        2.34      3.43 o 
  -6  11   6       12.91       10.40      3.93 o 
  -5  11   6        0.06        3.62      3.31 o 
  -4  11   6       13.44       12.89      4.09 o 
  -3  11   6        8.35       12.85      4.13 o 
  -2  11   6      255.77      270.05     16.12 o 
  -1  11   6        3.93        4.95      3.70 o 
   0  11   6      147.61      146.12     11.29 o 
   1  11   6      141.77      140.49      8.61 o 
   2  11   6      147.62      155.64      9.70 o 
   3  11   6       10.97       13.97      5.12 o 
  -6  12   6      191.31      228.65     14.99 o 
  -5  12   6       15.79       15.62      4.79 o 
  -4  12   6      331.69      335.20     19.04 o 
  -3  12   6      183.23      203.49     13.71 o 
  -2  12   6       56.84       64.18      7.56 o 
  -1  12   6       48.39       49.93      6.85 o 
   0  12   6       58.16       49.19      7.24 o 
   1  12   6      357.54      347.47     20.60 o 
   2  12   6       11.74       11.30      3.17 o 
  -5  13   6        2.03        5.22      3.93 o 
  -4  13   6       73.28       81.59      9.00 o 
  -3  13   6      136.89      147.25     11.72 o 
  -2  13   6       57.57       65.58      7.94 o 
  -1  13   6        7.31        2.18      3.89 o 
   0 -14   7        8.70       17.91      4.13 o 
   2 -14   7       53.87       38.83      5.65 o 
   3 -14   7       84.50      111.31      8.84 o 
   4 -14   7       20.31       37.85      5.18 o 
  -2 -13   7        5.03        2.77      2.96 o 
  -1 -13   7       60.40       47.63      5.76 o 
   0 -13   7       51.25       40.00      5.37 o 
   1 -13   7       22.63       14.29      3.86 o 
   2 -13   7      155.56      146.28      9.93 o 
   3 -13   7        5.68        8.02      3.35 o 
   4 -13   7      154.67      145.97      9.78 o 
   6 -13   7        4.96        6.00      2.96 o 
  -3 -12   7        2.35        0.97      2.77 o 
  -2 -12   7       13.75        8.37      3.12 o 
  -1 -12   7       35.21       30.81      4.71 o 
   0 -12   7      117.96      116.91      8.49 o 
   1 -12   7       62.58       79.56      6.85 o 
   2 -12   7      102.38       95.38      7.48 o 
   3 -12   7       79.00       84.94      6.93 o 
   4 -12   7        0.70       -0.35      2.18 o 
   5 -12   7        2.57        6.82      2.88 o 
   6 -12   7        5.66        4.09      2.73 o 
   7 -12   7       38.98       44.05      5.41 o 
  -5 -11   7        3.66        3.86      3.27 o 
  -4 -11   7       60.90       52.26      6.23 o 
  -3 -11   7      167.91      171.86     10.87 o 
  -2 -11   7       11.63       12.70      3.51 o 
  -1 -11   7       18.99       29.68      4.36 o 
   0 -11   7      100.40       87.90      7.01 o 
   1 -11   7      506.52      496.67     21.69 o 
   2 -11   7      493.47      495.65     21.69 o 
   3 -11   7      397.89      397.01     18.15 o 
   4 -11   7       30.79       27.22      4.01 o 
   5 -11   7       15.48       11.45      3.08 o 
   6 -11   7      221.08      218.87     11.92 o 
   7 -11   7      391.62      399.89     18.65 o 
   8 -11   7        4.49        4.13      2.92 o 
  -5 -10   7       78.03       75.05      7.09 o 
  -4 -10   7       76.88       89.34      7.48 o 
  -3 -10   7       34.01       38.32      5.02 o 
  -2 -10   7      356.91      361.18     17.02 o 
  -1 -10   7       89.36       73.80      6.23 o 
   0 -10   7        1.63        1.71      2.18 o 
   1 -10   7      966.49      941.19     36.49 o 
   2 -10   7      892.44      880.47     34.43 o 
   3 -10   7       30.05       35.28      4.36 o 
   4 -10   7       73.90       71.19      5.69 o 
   5 -10   7      414.97      394.36     17.72 o 
   6 -10   7      154.49      162.79      9.81 o 
   7 -10   7        0.06        2.45      2.73 o 
   8 -10   7        8.30        7.59      3.19 o 
  -6  -9   7       44.31       35.99      5.41 o 
  -5  -9   7       77.91       73.65      7.05 o 
  -4  -9   7        4.86        5.76      2.80 o 
  -3  -9   7        2.37        7.63      2.92 o 
  -2  -9   7       75.82       73.96      6.15 o 
  -1  -9   7        5.49        7.40      2.53 o 
   0  -9   7       53.58       59.27      5.34 o 
   1  -9   7      661.92      642.79     25.90 o 
   2  -9   7        3.99        1.48      1.99 o 
   3  -9   7       16.85       24.89      3.47 o 
   4  -9   7        5.88        8.26      2.45 o 
   5  -9   7       10.61       18.07      3.27 o 
   6  -9   7        4.16        5.02      2.45 o 
   7  -9   7       25.01       19.20      3.66 o 
   8  -9   7        7.96       10.44      3.35 o 
   9  -9   7       32.65       34.97      4.95 o 
  -7  -8   7        2.78        0.51      2.77 o 
  -6  -8   7       29.53       32.40      5.10 o 
  -5  -8   7       20.56       24.07      4.21 o 
  -4  -8   7       47.20       39.80      4.63 o 
  -3  -8   7       44.24       37.47      4.44 o 
  -2  -8   7      136.82      144.81      5.81 o 
  -1  -8   7      274.83      289.52      9.29 o 
   0  -8   7      486.20      484.13     20.21 o 
   1  -8   7       75.47       78.86      5.96 o 
   2  -8   7      535.15      508.00     20.91 o 
   3  -8   7      154.04      154.88      8.53 o 
   4  -8   7        1.00        4.98      2.10 o 
   5  -8   7        1.84        3.39      2.03 o 
   6  -8   7      310.86      325.39     15.19 o 
   7  -8   7      102.85      113.29      7.71 o 
   8  -8   7      121.12      131.25      8.80 o 
   9  -8   7       27.82       18.89      4.09 o 
  -7  -7   7       26.30       31.82      5.10 o 
  -6  -7   7      165.14      173.34     10.79 o 
  -5  -7   7       31.42       29.13      5.06 o 
  -4  -7   7       15.07       17.37      2.30 o 
  -3  -7   7       46.67       49.45      3.24 o 
  -2  -7   7        0.40        0.18      1.16 o 
  -1  -7   7       10.85        9.61      1.65 o 
   0  -7   7       78.81       75.66      3.82 o 
   1  -7   7      493.82      483.02     13.50 o 
   2  -7   7      298.90      323.27      9.71 o 
   3  -7   7      484.59      455.62     18.85 o 
   4  -7   7      138.10      141.02      8.02 o 
   5  -7   7       70.58       54.09      4.75 o 
   6  -7   7      437.15      472.91     20.17 o 
   7  -7   7      337.48      338.36     15.89 o 
   8  -7   7       46.12       39.80      4.87 o 
   9  -7   7       76.27       82.33      7.40 o 
  -7  -6   7      524.84      565.52     24.50 o 
  -6  -6   7      849.74      926.14     24.79 o 
  -5  -6   7        1.60       -0.30      1.39 o 
  -4  -6   7      207.24      217.08      7.52 o 
  -3  -6   7      332.59      337.15     10.25 o 
  -2  -6   7     2346.98     2481.91     60.06 o 
  -1  -6   7       12.16        7.69      1.47 o 
   0  -6   7     2773.89     2775.10     66.70 o 
   1  -6   7      166.60      149.05      5.45 o 
   2  -6   7      309.41      304.12      9.07 o 
   3  -6   7       72.37       92.82      3.93 o 
   4  -6   7        7.55        8.41      2.26 o 
   5  -6   7       12.03        9.04      2.41 o 
   6  -6   7        1.61       -0.90      1.60 o 
   7  -6   7      584.17      571.36     23.91 o 
   8  -6   7        1.35        2.57      2.57 o 
   9  -6   7      157.48      175.10     10.90 o 
  -8  -5   7        7.36       10.40      3.89 o 
  -7  -5   7      978.24     1024.51     29.26 o 
  -6  -5   7      814.30      834.96     18.92 o 
  -5  -5   7      222.21      218.27      6.31 o 
  -4  -5   7      410.41      421.65     10.16 o 
  -3  -5   7      136.21      159.79      4.70 o 
  -2  -5   7      745.69      798.97     20.70 o 
  -1  -5   7        0.00        0.93      0.99 o 
   0  -5   7       34.10       35.34      3.60 o 
   1  -5   7       60.46       38.46      3.17 o 
   2  -5   7      620.07      645.82     16.88 o 
   3  -5   7       12.00       13.96      2.01 o 
   4  -5   7      336.40      356.93     10.13 o 
   5  -5   7       21.00       33.03      3.70 o 
   6  -5   7      137.30      133.78      8.14 o 
   7  -5   7      984.10     1047.04     40.31 o 
   8  -5   7        9.20        6.85      2.88 o 
   9  -5   7      196.50      219.26     12.77 o 
  -9  -4   7        5.55        6.31      3.66 o 
  -8  -4   7      102.94      116.99      9.42 o 
  -7  -4   7      340.19      379.87     19.16 o 
  -6  -4   7      628.75      662.82     18.90 o 
  -5  -4   7      106.51      107.28     10.89 o 
  -4  -4   7      279.35      290.73      7.38 o 
  -3  -4   7      114.09      114.09      3.66 o 
  -2  -4   7      793.67      734.88     15.87 o 
  -1  -4   7       16.02       14.66      1.62 o 
   0  -4   7      206.46      209.21      6.58 o 
   1  -4   7      392.24      384.93     10.67 o 
   2  -4   7      300.91      296.29      8.59 o 
   3  -4   7      266.13      260.75      7.75 o 
   4  -4   7        8.45        4.87      1.65 o 
   5  -4   7       90.44       94.34      4.35 o 
   6  -4   7       92.38       93.95      4.68 o 
   7  -4   7      189.98      189.89     14.78 o 
   8  -4   7        6.47        4.13      1.98 o 
   9  -4   7       37.95       41.80      3.90 o 
  -9  -3   7       90.17       87.08      8.80 o 
  -8  -3   7       10.56        4.40      3.51 o 
  -7  -3   7     1742.96     1899.24     75.55 o 
  -6  -3   7      120.68      141.63      7.53 o 
  -5  -3   7       26.50       35.85      2.13 o 
  -4  -3   7        2.48        1.73      1.02 o 
  -3  -3   7     2602.07     2928.97     59.16 o 
  -2  -3   7     1954.12     2204.00     55.03 o 
  -1  -3   7     1042.36      941.96     23.57 o 
   0  -3   7      355.26      394.51     10.81 o 
   1  -3   7       61.21       80.63      3.32 o 
   2  -3   7     1984.70     2128.20     56.26 o 
   3  -3   7      149.72      173.99      5.65 o 
   4  -3   7      142.45      144.11      4.87 o 
   5  -3   7      404.36      429.72     13.08 o 
   6  -3   7     1911.03     1986.44     71.70 o 
   7  -3   7      158.30      180.10      7.54 o 
   8  -3   7       55.82       56.89      4.19 o 
   9  -3   7       11.30        7.51      2.34 o 
  -9  -2   7        0.42        3.39      3.70 o 
  -8  -2   7        1.15       -0.86      2.84 o 
  -7  -2   7      316.65      333.68     17.53 o 
  -6  -2   7       58.91       70.29      4.13 o 
  -5  -2   7       35.65       46.13      2.36 o 
  -4  -2   7       74.32       72.96      2.79 o 
  -3  -2   7      138.63      158.42      4.47 o 
  -2  -2   7      355.07      395.28     14.23 o 
  -1  -2   7     3690.53     3733.52     74.80 o 
   0  -2   7     2196.30     2120.21     78.61 o 
   1  -2   7       18.01       30.84      2.65 o 
   2  -2   7     9368.55     9873.79    234.39 o 
   3  -2   7       15.83       18.11      1.49 o 
   4  -2   7       43.18       29.24      3.78 o 
   5  -2   7      441.05      482.76     20.13 o 
   6  -2   7     1750.82     1854.57     67.30 o 
   7  -2   7      665.47      653.93     26.99 o 
   8  -2   7        7.59        5.14      2.96 o 
   9  -2   7      113.00      130.19      9.23 o 
 -10  -1   7       12.11       15.93      5.18 o 
  -9  -1   7       74.40       76.41      8.10 o 
  -8  -1   7      162.23      180.94     12.00 o 
  -7  -1   7      839.00      982.75     27.06 o 
  -6  -1   7        1.69        5.06      2.45 o 
  -5  -1   7      134.43      149.66      4.53 o 
  -4  -1   7       56.28       72.17      2.73 o 
  -3  -1   7      702.50      700.95     21.67 o 
  -2  -1   7        9.05       10.82      1.04 o 
  -1  -1   7      786.64      815.44     26.83 o 
   0  -1   7        1.36        1.30      0.64 o 
   1  -1   7      187.49      186.93      5.74 o 
   2  -1   7      151.16      151.03      4.91 o 
   3  -1   7       94.53       89.94      3.48 o 
   4  -1   7        8.82        8.14      1.27 o 
   5  -1   7       68.18       78.24      5.92 o 
   6  -1   7      224.92      219.85     11.64 o 
   7  -1   7        4.25        0.62      2.22 o 
   8  -1   7       36.61       28.47      4.63 o 
   9  -1   7        0.27        8.68      3.12 o 
 -10   0   7        3.93        8.72      4.52 o 
  -9   0   7      227.19      245.78     15.58 o 
  -8   0   7      433.64      540.09     26.25 o 
  -7   0   7      784.04      925.72     25.78 o 
  -6   0   7      270.19      311.62     11.35 o 
  -5   0   7       43.93       39.81      2.87 o 
  -4   0   7      266.78      245.54      8.74 o 
  -3   0   7       49.72       56.26      5.64 o 
  -2   0   7     1593.10     1784.94     42.15 o 
  -1   0   7       52.28       56.17      2.01 o 
   0   0   7      157.92      161.70      4.21 o 
   1   0   7      793.64      787.90     19.76 o 
   2   0   7       70.99       66.95      2.92 o 
   3   0   7       22.99       24.72      1.83 o 
   4   0   7      149.66      155.23      5.14 o 
   5   0   7       70.10       69.21      5.69 o 
   6   0   7       50.15       55.50      5.80 o 
   7   0   7       38.97       44.20      5.06 o 
   8   0   7       56.48       69.56      6.39 o 
   9   0   7       94.30       93.62      5.69 o 
 -10   1   7       14.18       26.48      6.04 o 
  -9   1   7      421.16      477.86     24.69 o 
  -8   1   7     1046.96     1177.62     50.71 o 
  -7   1   7     1865.51     2071.52     53.78 o 
  -6   1   7       71.57       69.24      3.98 o 
  -5   1   7      840.31      754.26     55.15 o 
  -4   1   7      940.09     1052.10     27.86 o 
  -3   1   7    13776.28    15060.97    299.10 o 
  -2   1   7      934.70     1091.45     22.53 o 
  -1   1   7       87.18       89.31      3.24 o 
   0   1   7     1320.85     1396.53     36.27 o 
   1   1   7     1906.05     1353.85     47.90 o 
   2   1   7      251.94      186.47      8.57 o 
   3   1   7      643.96      637.73     24.54 o 
   4   1   7       35.14       36.22      3.82 o 
   5   1   7        1.24        9.31      2.73 o 
   6   1   7      126.82      126.38      8.41 o 
   7   1   7      306.86      286.21     14.33 o 
   8   1   7        0.19        0.97      2.61 o 
   9   1   7      228.38      244.38     14.37 o 
 -10   2   7       90.58      141.80     11.72 o 
  -9   2   7      256.63      289.83     17.88 o 
  -8   2   7      110.98      115.55     10.75 o 
  -7   2   7      238.09      110.14      6.35 o 
  -6   2   7       83.70       86.85      4.57 o 
  -5   2   7      139.21      137.30      5.61 o 
  -4   2   7      931.29      905.83     24.17 o 
  -3   2   7      739.69      801.45     32.64 o 
  -2   2   7      178.50      184.80      7.52 o 
  -1   2   7      122.52      110.51      4.46 o 
   0   2   7      294.03      297.84      8.88 o 
   2   2   7      176.73      187.99      8.76 o 
   3   2   7       77.90       78.16      5.26 o 
   4   2   7        0.26        1.44      1.99 o 
   5   2   7        4.84        3.82      2.53 o 
   6   2   7        9.77        7.34      2.13 o 
   7   2   7       10.60       10.20      3.43 o 
   8   2   7        3.04        2.77      3.15 o 
 -10   3   7        0.59       -0.97      3.54 o 
  -9   3   7        1.39        3.58      3.78 o 
  -8   3   7       25.51       23.02      5.53 o 
  -7   3   7      274.61      233.63     15.31 o 
  -6   3   7       13.58       12.50      2.61 o 
  -5   3   7        6.39        5.65      2.45 o 
  -4   3   7      114.76      121.35      7.59 o 
  -3   3   7      753.03      829.06     33.96 o 
  -2   3   7       50.56       48.07      2.07 o 
  -1   3   7      615.77      573.55     15.76 o 
   0   3   7      392.26      396.20     11.52 o 
   1   3   7       12.08       12.74      2.03 o 
   2   3   7     1123.14     1122.82     30.44 o 
   3   3   7       44.40       48.84      4.17 o 
   4   3   7       13.78       11.57      2.73 o 
   5   3   7      617.99      578.41     24.07 o 
   6   3   7      177.48      187.56     10.87 o 
   7   3   7       67.90       54.76      5.88 o 
   8   3   7        0.97        2.26      2.84 o 
 -10   4   7        0.89        0.62      4.13 o 
  -9   4   7       37.36       38.83      7.20 o 
  -8   4   7      148.00      139.66     12.07 o 
  -7   4   7       61.41       58.68      4.01 o 
  -6   4   7      114.98      117.96      8.84 o 
  -5   4   7        6.64       14.80      3.15 o 
  -4   4   7       18.43       28.20      3.66 o 
  -3   4   7     2426.99     2496.54     96.19 o 
  -2   4   7      664.49      728.39     30.53 o 
  -1   4   7     1117.85     1138.82     30.10 o 
   0   4   7      163.76      143.20      5.24 o 
   1   4   7      136.79      149.86      7.44 o 
   2   4   7       11.90       14.88      2.53 o 
   3   4   7     2181.55     2191.64     77.85 o 
   4   4   7       11.73        8.02      2.61 o 
   5   4   7     3271.96     3101.13    109.83 o 
   6   4   7      544.42      520.19     22.82 o 
   7   4   7       52.95       46.03      5.53 o 
   8   4   7        8.87        8.76      3.97 o 
 -10   5   7        1.10        4.52      4.21 o 
  -9   5   7        2.52        1.67      4.05 o 
  -8   5   7      128.35       89.50      9.39 o 
  -7   5   7      231.61      204.54     13.36 o 
  -6   5   7       25.73       21.30      3.89 o 
  -5   5   7       17.95       10.20      2.96 o 
  -4   5   7      900.70      827.74     34.78 o 
  -3   5   7      142.21      142.66      8.96 o 
  -2   5   7      864.17      849.08     35.44 o 
  -1   5   7      325.67      335.50     10.22 o 
   0   5   7        2.73        4.19      1.64 o 
   1   5   7       49.49       55.02      3.31 o 
   2   5   7      124.57      118.94      7.01 o 
   3   5   7      136.72      142.27      8.26 o 
   4   5   7       21.04       13.40      2.96 o 
   5   5   7      191.50      193.91     11.22 o 
   6   5   7       25.60       23.13      4.21 o 
   7   5   7        0.37       -3.27      2.18 o 
 -10   6   7        9.03       11.41      5.10 o 
  -9   6   7        8.89       15.62      5.18 o 
  -8   6   7       29.09       20.91      5.41 o 
  -7   6   7       80.93       82.80      7.94 o 
  -6   6   7       10.09       10.05      3.12 o 
  -5   6   7      628.18      631.61     28.04 o 
  -4   6   7       46.23       43.54      5.02 o 
  -3   6   7       62.01       58.38      5.65 o 
  -2   6   7      699.95      724.81     31.31 o 
  -1   6   7     1052.15      988.33     26.93 o 
   0   6   7      636.06      625.81     18.05 o 
   1   6   7        3.21        1.56      1.33 o 
   2   6   7      232.89      248.24     11.84 o 
   3   6   7       73.87       75.20      5.84 o 
   4   6   7      689.53      693.54     28.31 o 
   5   6   7      102.21      105.07      8.10 o 
   6   6   7       10.90       10.32      3.58 o 
   7   6   7       24.96       26.83      4.79 o 
  -9   7   7       12.19       19.59      6.04 o 
  -8   7   7        0.08       -0.70      3.04 o 
  -7   7   7      265.54      253.81     15.03 o 
  -6   7   7      405.89      432.88     21.30 o 
  -5   7   7       83.46       81.94      7.05 o 
  -4   7   7       93.62      101.69      7.83 o 
  -3   7   7      109.98      109.44      8.14 o 
  -2   7   7      468.51      457.96     21.73 o 
  -1   7   7      545.38      525.84     24.34 o 
   0   7   7        0.01       -0.56      1.09 o 
   1   7   7      153.81      165.60      6.83 o 
   2   7   7       51.98       62.74      5.34 o 
   3   7   7       91.07       85.64      6.66 o 
   4   7   7        1.05        1.48      2.61 o 
   5   7   7       35.03       49.46      5.88 o 
   6   7   7      188.45      186.16     11.84 o 
  -9   8   7       84.45       71.81      9.27 o 
  -8   8   7      117.62       97.71      9.35 o 
  -7   8   7      265.41      231.33     14.25 o 
  -6   8   7       23.92       25.70      4.56 o 
  -5   8   7       54.36       64.57      6.50 o 
  -4   8   7      534.30      573.62     26.64 o 
  -3   8   7      101.95      107.68      8.61 o 
  -2   8   7      137.02      114.89      8.72 o 
  -1   8   7       14.55       15.15      3.74 o 
   0   8   7        6.81        3.20      1.62 o 
   1   8   7        0.03        1.51      2.78 o 
   2   8   7       16.36       16.17      2.60 o 
   3   8   7      116.56      105.89      7.79 o 
   4   8   7       94.67       98.26      7.94 o 
   5   8   7       62.14       71.27      7.20 o 
  -8   9   7        6.96        6.08      3.97 o 
  -7   9   7        6.15       10.32      3.89 o 
  -6   9   7       11.09       10.28      3.62 o 
  -5   9   7        0.96        1.25      2.73 o 
  -4   9   7        7.12        8.14      3.74 o 
  -3   9   7     1012.36     1097.36     46.73 o 
  -2   9   7        6.65       16.86      4.09 o 
  -1   9   7      402.70      437.82     22.04 o 
   0   9   7      168.12      169.57     11.61 o 
   1   9   7        7.36       10.65      2.38 o 
   2   9   7       39.86       42.71      3.88 o 
   3   9   7       69.15       88.02      7.40 o 
   4   9   7       12.72       13.24      3.97 o 
  -8  10   7       41.89       39.65      6.46 o 
  -7  10   7      153.38      163.06     11.84 o 
  -6  10   7       48.00       51.80      6.58 o 
  -5  10   7        0.06        1.87      3.04 o 
  -4  10   7       95.48       88.56      8.30 o 
  -3  10   7      631.31      644.19     30.22 o 
  -2  10   7      673.44      694.51     32.21 o 
  -1  10   7       15.63       17.64      4.52 o 
   0  10   7      169.79      190.48     13.12 o 
   1  10   7       88.06       90.59      8.92 o 
   2  10   7       16.34       13.11      2.76 o 
   3  10   7       10.39        3.78      2.39 o 
   4  10   7       20.76       34.35      5.45 o 
  -7  11   7       78.55       82.56      8.68 o 
  -6  11   7        5.59        8.18      3.82 o 
  -5  11   7       65.81       67.96      7.59 o 
  -4  11   7        2.75        1.36      3.00 o 
  -3  11   7       10.11        6.85      3.78 o 
  -2  11   7      294.75      330.76     18.85 o 
  -1  11   7       51.68       50.75      6.74 o 
   0  11   7       25.30       28.12      5.72 o 
   1  11   7       54.58       70.30      8.45 o 
   2  11   7        7.88       11.01      2.82 o 
  -6  12   7        7.37        6.89      3.89 o 
  -5  12   7      141.65      149.86     11.72 o 
  -4  12   7       46.74       48.68      6.82 o 
  -3  12   7       82.12       75.09      8.45 o 
  -2  12   7       27.43       27.26      5.61 o 
  -1  12   7       41.09       49.42      6.97 o 
   0  12   7        1.94       -0.55      3.62 o 
   1  12   7        1.98        0.43      3.74 o 
   1 -14   8      115.03      126.30      9.46 o 
   2 -14   8       20.33       20.49      4.28 o 
   3 -14   8        1.59        6.35      3.47 o 
  -2 -13   8        5.12        4.91      3.23 o 
  -1 -13   8        1.52        4.87      3.31 o 
   0 -13   8       21.50       22.74      4.40 o 
   1 -13   8       84.54       78.75      7.09 o 
   2 -13   8      191.02      179.07     11.22 o 
   3 -13   8        4.23       12.15      3.35 o 
   4 -13   8       41.41       41.01      5.34 o 
   5 -13   8       43.72       45.29      5.49 o 
  -3 -12   8       62.51       57.56      6.46 o 
  -2 -12   8       52.70       46.07      5.88 o 
  -1 -12   8       22.98       24.89      4.48 o 
   0 -12   8       16.02       13.05      3.70 o 
   1 -12   8      344.50      335.24     16.59 o 
   2 -12   8       67.16       68.86      6.50 o 
   3 -12   8       89.75      108.58      8.26 o 
   4 -12   8       86.09       78.86      6.50 o 
   5 -12   8       44.55       37.23      4.87 o 
   6 -12   8        4.06        7.48      3.23 o 
  -4 -11   8       20.98       16.12      4.28 o 
  -3 -11   8        2.64        2.73      2.84 o 
  -2 -11   8      222.44      237.72     13.12 o 
  -1 -11   8       92.36       86.50      7.13 o 
   0 -11   8       16.48       17.21      3.70 o 
   1 -11   8       65.26       75.79      6.50 o 
   2 -11   8      375.37      332.51     16.08 o 
   3 -11   8      161.57      138.10      9.04 o 
   4 -11   8        2.84        2.88      2.26 o 
   5 -11   8       52.91       45.18      5.14 o 
   6 -11   8       63.43       66.64      6.35 o 
   7 -11   8       40.91       47.40      5.61 o 
  -5 -10   8       72.27       66.17      6.82 o 
  -4 -10   8        0.51       -3.39      2.26 o 
  -3 -10   8       43.70       36.92      4.87 o 
  -2 -10   8      241.08      241.77     12.97 o 
  -1 -10   8       76.93       76.02      6.43 o 
   0 -10   8       59.57       66.91      6.08 o 
   1 -10   8      250.59      244.34     12.62 o 
   2 -10   8      210.58      197.45     10.90 o 
   3 -10   8      232.37      238.19     12.38 o 
   4 -10   8      134.53      121.43      7.91 o 
   5 -10   8        1.24        2.77      2.06 o 
   6 -10   8       43.17       38.98      4.71 o 
   7 -10   8      120.22      125.29      8.76 o 
   8 -10   8      131.76      138.10      9.35 o 
  -6  -9   8      179.56      180.39     11.64 o 
  -5  -9   8       23.32       23.83      4.28 o 
  -4  -9   8        0.97       -1.95      2.34 o 
  -3  -9   8      121.30      107.88      7.63 o 
  -2  -9   8        7.10        7.98      2.73 o 
  -1  -9   8       71.67       66.64      5.84 o 
   0  -9   8      168.88      157.53      9.23 o 
   1  -9   8      303.90      310.82     14.68 o 
   2  -9   8      202.99      194.41     10.48 o 
   3  -9   8      601.11      571.60     23.56 o 
   4  -9   8      159.66      155.00      9.15 o 
   5  -9   8       61.43       58.11      5.26 o 
   6  -9   8       41.30       47.59      5.18 o 
   7  -9   8      482.38      471.24     20.91 o 
   8  -9   8      146.89      130.35      9.07 o 
  -7  -8   8       49.94       48.49      6.15 o 
  -6  -8   8      174.95      156.56     10.48 o 
  -5  -8   8       13.25       14.37      4.01 o 
  -4  -8   8      220.43      202.33      7.73 o 
  -3  -8   8        3.25        3.66      1.69 o 
  -2  -8   8       58.05       72.48      4.14 o 
  -1  -8   8        5.89        6.84      1.65 o 
   0  -8   8       37.38       36.98      3.29 o 
   1  -8   8       13.53       16.17      2.05 o 
   2  -8   8        0.03       -0.27      1.67 o 
   3  -8   8      119.23      109.32      7.20 o 
   4  -8   8      154.04      168.13      9.35 o 
   5  -8   8       43.37       43.00      4.52 o 
   6  -8   8       70.10       72.59      6.00 o 
   7  -8   8      177.57      158.35      9.66 o 
   8  -8   8        8.81       10.79      3.43 o 
   9  -8   8        4.56        6.35      3.35 o 
  -7  -7   8       91.77       97.91      8.22 o 
  -6  -7   8      587.79      606.54     17.67 o 
  -5  -7   8      145.58      141.94      6.26 o 
  -4  -7   8        1.56       -0.12      2.34 o 
  -3  -7   8        4.27        2.21      1.89 o 
  -2  -7   8      846.99      810.91     21.57 o 
  -1  -7   8      426.35      448.28     12.98 o 
   0  -7   8       45.94       45.83      3.47 o 
   1  -7   8       22.99       21.13      2.20 o 
   2  -7   8      833.23      869.18     22.63 o 
   3  -7   8      429.95      396.58     11.54 o 
   4  -7   8      153.66      153.17      8.65 o 
   5  -7   8      179.68      167.89      9.39 o 
   6  -7   8      919.27      889.35     34.70 o 
   7  -7   8      272.54      287.03     14.21 o 
   8  -7   8       37.42       35.60      4.83 o 
   9  -7   8        5.33        1.32      2.77 o 
  -7  -6   8        1.87       -0.08      2.49 o 
  -6  -6   8        5.53        3.16      2.02 o 
  -5  -6   8       64.30       61.68      4.01 o 
  -4  -6   8      351.16      347.54     10.80 o 
  -3  -6   8      656.71      661.50     17.98 o 
  -2  -6   8      136.49      153.90      5.79 o 
  -1  -6   8       23.72       18.28      2.04 o 
   0  -6   8      336.16      336.21     10.00 o 
   1  -6   8      907.16      895.69     23.10 o 
   2  -6   8       51.74       48.65      2.92 o 
   3  -6   8      138.02      125.44      4.86 o 
   4  -6   8        1.74        1.38      1.15 o 
   5  -6   8        1.62        2.41      1.87 o 
   6  -6   8        0.16        4.67      2.45 o 
   7  -6   8        3.62        8.18      2.84 o 
   8  -6   8       19.46       18.27      3.93 o 
   9  -6   8        0.83        2.38      2.92 o 
  -6  -5   8      127.39      147.98      6.33 o 
  -5  -5   8       20.11       22.18      2.41 o 
  -4  -5   8      111.36      111.05      4.87 o 
  -3  -5   8       24.27       23.41      2.16 o 
  -2  -5   8      288.33      331.30      9.91 o 
  -1  -5   8       15.28       12.97      1.69 o 
   0  -5   8     3425.61     3400.01     81.23 o 
   1  -5   8       20.29       11.34      1.81 o 
   2  -5   8      181.11      187.61      8.68 o 
   3  -5   8      101.19      110.25      4.36 o 
   4  -5   8      939.73      923.73     23.57 o 
   5  -5   8      214.23      196.60     10.32 o 
   6  -5   8      498.37      479.26     20.56 o 
   7  -5   8       22.43       20.68      3.78 o 
   8  -5   8        0.00        0.35      2.41 o 
   9  -5   8       94.55      119.68      9.19 o 
  -9  -4   8        0.47        3.27      3.27 o 
  -8  -4   8       24.77       23.83      4.75 o 
  -7  -4   8      630.13      676.08     26.19 o 
  -6  -4   8      768.70      842.73     18.99 o 
  -5  -4   8       34.55       30.93      2.11 o 
  -4  -4   8       53.11       66.80      3.62 o 
  -3  -4   8      224.89      218.40      7.23 o 
  -2  -4   8     1784.26     1815.95     44.34 o 
  -1  -4   8      489.50      498.08     13.54 o 
   0  -4   8      120.26      115.06      5.80 o 
   1  -4   8      204.53      174.73      5.85 o 
   2  -4   8       30.32       24.99      1.97 o 
   3  -4   8      304.49      301.75      8.89 o 
   4  -4   8       37.72       47.86      2.68 o 
   5  -4   8      196.16      207.27     10.67 o 
   6  -4   8        0.01       -1.29      1.95 o 
   7  -4   8        0.13       -0.78      2.30 o 
   8  -4   8        6.95        5.10      3.15 o 
   9  -4   8        9.74        3.04      3.04 o 
  -9  -3   8        2.19       -1.17      3.00 o 
  -8  -3   8      379.19      435.33     21.81 o 
  -7  -3   8        6.69       10.60      2.42 o 
  -6  -3   8        0.65        3.96      3.04 o 
  -5  -3   8      212.75      257.57      6.96 o 
  -4  -3   8     1089.87     1090.79     23.23 o 
  -3  -3   8     1659.99     1757.29     36.22 o 
  -2  -3   8     1815.76     1948.48     39.84 o 
  -1  -3   8      323.88      220.70      9.70 o 
   0  -3   8      188.55      191.87      6.16 o 
   1  -3   8      362.02      436.21     11.92 o 
   2  -3   8      525.50      562.73     14.92 o 
   3  -3   8      317.59      365.45     10.35 o 
   4  -3   8      102.51      113.32      4.32 o 
   5  -3   8       67.65       71.78      5.80 o 
   6  -3   8     1482.25     1538.72     56.90 o 
   7  -3   8      668.97      710.79     29.29 o 
   8  -3   8       39.56       47.79      5.61 o 
   9  -3   8        4.16        6.66      3.39 o 
  -9  -2   8      133.72      142.58     11.02 o 
  -8  -2   8       29.84       36.41      5.37 o 
  -7  -2   8     1710.31     1795.68     98.65 o 
  -6  -2   8      183.79      229.19      8.30 o 
  -5  -2   8        0.50        0.37      1.22 o 
  -4  -2   8       57.83       75.47      2.91 o 
  -3  -2   8     2372.56     2648.63     53.67 o 
  -2  -2   8     1525.05     1715.49     72.02 o 
  -1  -2   8     1092.42     1041.53     21.83 o 
   0  -2   8       94.14       70.96      3.08 o 
   1  -2   8      992.76     1026.04     21.45 o 
   2  -2   8      380.65      432.41     17.39 o 
   3  -2   8      173.09      167.77      5.59 o 
   4  -2   8       51.68       40.11      2.41 o 
   5  -2   8        4.70        5.26      2.45 o 
   6  -2   8     1179.06     1209.48     45.80 o 
   7  -2   8       29.76       29.72      4.44 o 
   8  -2   8       22.68       25.59      4.32 o 
   9  -2   8        1.51        7.13      3.19 o 
  -9  -1   8        9.44        5.69      4.01 o 
  -8  -1   8       39.26       50.47      6.23 o 
  -7  -1   8      308.65      294.42     37.33 o 
  -6  -1   8        5.26        5.97      1.76 o 
  -5  -1   8       11.05       14.30      2.51 o 
  -4  -1   8       47.68       56.60      2.43 o 
  -3  -1   8      249.41      235.21      7.03 o 
  -2  -1   8       48.12       52.72      2.17 o 
  -1  -1   8      558.93      598.11     14.58 o 
   0  -1   8      505.28      487.21     10.79 o 
   1  -1   8       20.37       17.37      1.21 o 
   2  -1   8      423.75      448.18     12.11 o 
   3  -1   8       62.32       67.28      3.08 o 
   4  -1   8       51.63       51.95      4.56 o 
   5  -1   8       65.93       67.10      5.61 o 
   6  -1   8      231.56      229.11     12.23 o 
   7  -1   8      110.09      101.53      7.56 o 
   8  -1   8        1.07       -0.74      2.30 o 
   9  -1   8       39.93       55.77      6.27 o 
 -10   0   8       34.99       42.88      7.01 o 
  -9   0   8       20.21       25.78      5.45 o 
  -8   0   8        9.65       10.71      4.25 o 
  -7   0   8        4.08        8.73      2.10 o 
  -6   0   8        1.47        1.19      1.42 o 
  -5   0   8       79.57       68.15      3.90 o 
  -4   0   8      157.21      135.26      8.76 o 
  -3   0   8        8.46        6.40      0.98 o 
  -2   0   8      944.99     1041.57     25.56 o 
  -1   0   8     1118.20     1150.62     23.91 o 
   0   0   8     1117.94     1126.42     23.43 o 
   1   0   8      267.97      207.96      5.33 o 
   2   0   8      218.80      208.79      6.51 o 
   3   0   8      409.39      408.29     11.33 o 
   4   0   8     1700.04     1666.27     60.13 o 
   5   0   8      754.16      732.09     28.98 o 
   6   0   8     2263.32     2152.54     77.77 o 
   7   0   8        1.15        2.80      2.45 o 
   8   0   8       26.81       32.64      4.91 o 
   9   0   8      158.50      210.42      9.14 o 
 -10   1   8       74.53       90.27      9.35 o 
  -9   1   8      103.82      125.13     10.79 o 
  -8   1   8       77.32      104.22      9.78 o 
  -7   1   8      228.46      217.23      8.39 o 
  -6   1   8      229.23      227.86     16.47 o 
  -5   1   8       71.58       76.88      5.20 o 
  -4   1   8       43.53       57.94      3.35 o 
  -3   1   8       16.77       15.67      1.73 o 
  -2   1   8     2854.42     2856.16     57.44 o 
  -1   1   8      332.15      354.17      8.17 o 
   0   1   8      549.16      572.06     15.78 o 
   1   1   8       13.47       27.42      3.00 o 
   2   1   8     1556.19     1502.78     53.59 o 
   3   1   8       59.07       73.21      3.30 o 
   4   1   8      598.97      628.22     24.96 o 
   5   1   8     1153.81     1149.19     43.23 o 
   6   1   8      171.29      171.28     10.24 o 
   7   1   8       41.00       44.63      5.22 o 
   8   1   8        0.00        0.33      1.87 o 
 -10   2   8        0.50        4.63      4.09 o 
  -9   2   8        5.57        5.06      4.05 o 
  -8   2   8       89.09       93.51      9.50 o 
  -7   2   8       26.12       30.98      3.01 o 
  -6   2   8        1.00        1.61      1.42 o 
  -5   2   8       16.48       10.24      1.79 o 
  -4   2   8      382.04      360.18     11.61 o 
  -3   2   8        9.68       11.26      2.26 o 
  -2   2   8        0.03        2.26      1.52 o 
  -1   2   8        3.32        2.84      1.89 o 
   0   2   8        4.13        3.98      0.97 o 
   1   2   8      196.58      185.50      9.62 o 
   2   2   8       19.33       22.55      2.65 o 
   3   2   8        0.25        2.30      1.52 o 
   4   2   8      235.48      220.90     11.14 o 
   5   2   8       96.66       88.95      6.58 o 
   6   2   8      132.14      116.74      5.88 o 
   7   2   8        2.16        1.99      2.80 o 
   8   2   8       36.37       38.44      5.65 o 
 -10   3   8       14.04       20.72      5.96 o 
  -9   3   8        0.62        2.92      3.78 o 
  -8   3   8        0.70       -0.82      3.00 o 
  -7   3   8        0.68       -0.24      1.40 o 
  -6   3   8        2.03       -0.32      1.33 o 
  -5   3   8        0.03       -0.16      2.03 o 
  -4   3   8      433.87      407.83     18.69 o 
  -3   3   8      677.82      659.61     27.88 o 
  -2   3   8      136.61      146.16      8.41 o 
  -1   3   8       14.70       23.14      1.77 o 
   0   3   8      291.69      301.93      7.37 o 
   1   3   8      164.02       93.00      5.26 o 
   2   3   8      139.07      146.90      7.71 o 
   3   3   8        0.69        1.68      1.24 o 
   4   3   8      219.45      197.57     10.32 o 
   5   3   8      147.44      145.58      9.04 o 
   6   3   8       69.99       55.57      5.92 o 
   7   3   8        1.94        4.56      3.00 o 
   8   3   8       33.93       38.98      5.61 o 
 -10   4   8        0.17        1.52      4.09 o 
  -9   4   8      336.34      321.76     20.17 o 
  -8   4   8       47.23       45.22      7.17 o 
  -7   4   8       87.01       84.81      4.85 o 
  -6   4   8      436.17      399.15     20.13 o 
  -5   4   8      641.12      704.28     30.57 o 
  -4   4   8      855.53      822.56     34.51 o 
  -3   4   8        7.56        1.25      1.95 o 
  -2   4   8      242.09      242.78     12.54 o 
  -1   4   8       58.20       69.18      3.23 o 
   0   4   8      217.60      220.68      7.38 o 
   1   4   8      967.07      997.91     27.27 o 
   2   4   8       98.58       67.65      4.83 o 
   3   4   8        3.14        3.89      2.10 o 
   4   4   8       10.01       13.94      3.04 o 
   5   4   8     1272.70     1165.36     44.51 o 
   6   4   8       47.64       48.10      5.61 o 
   7   4   8      114.30      102.93      8.37 o 
  -9   5   8        1.67        1.29      4.13 o 
  -8   5   8      192.97      154.38     12.46 o 
  -7   5   8      119.10       98.57      8.88 o 
  -6   5   8      368.55      367.45     18.65 o 
  -5   5   8       24.72       31.00      4.25 o 
  -4   5   8      247.52      295.13     15.11 o 
  -3   5   8      131.53      149.08      9.31 o 
  -2   5   8        0.12        0.27      1.83 o 
  -1   5   8      366.09      365.46     17.68 o 
   0   5   8      185.66      177.01      6.50 o 
   1   5   8       71.74       74.42      3.96 o 
   2   5   8       15.29       12.62      2.61 o 
   3   5   8      136.21      150.52      8.53 o 
   4   5   8        0.01       -0.86      1.87 o 
   5   5   8       19.04       18.62      3.70 o 
   6   5   8        6.94        7.91      3.31 o 
   7   5   8       57.07       48.64      6.08 o 
  -9   6   8        1.88        8.53      4.63 o 
  -8   6   8        0.01        6.00      3.66 o 
  -7   6   8        0.80        0.51      2.57 o 
  -6   6   8      178.97      160.18     10.71 o 
  -5   6   8       71.01       81.16      6.93 o 
  -4   6   8       52.45       44.86      5.22 o 
  -3   6   8      278.56      267.75     14.45 o 
  -2   6   8     1769.97     1879.53     74.54 o 
  -1   6   8       10.61       15.58      3.51 o 
   0   6   8      382.82      391.02     12.29 o 
   1   6   8      363.97      368.73     11.99 o 
   2   6   8      132.01      141.45      8.22 o 
   3   6   8      127.50      118.47      7.83 o 
   4   6   8       72.62       86.77      7.05 o 
   5   6   8      217.34      221.13     12.54 o 
   6   6   8       37.24       31.78      4.91 o 
  -9   7   8        7.78        2.41      3.89 o 
  -8   7   8       65.03       49.27      6.97 o 
  -7   7   8        4.45       -1.52      2.38 o 
  -6   7   8       91.01       97.99      8.33 o 
  -5   7   8        8.09        6.27      2.80 o 
  -4   7   8       95.36      111.38      8.49 o 
  -3   7   8       76.82       78.79      7.01 o 
  -2   7   8       26.38       25.47      4.48 o 
  -1   7   8      464.96      484.59     23.06 o 
   0   7   8       84.82      103.75      8.18 o 
   1   7   8        1.17       -2.34      2.53 o 
   2   7   8      105.35      116.51      5.90 o 
   3   7   8       86.83       78.90      6.62 o 
   4   7   8        9.20        5.49      2.96 o 
   5   7   8        2.20       -0.19      2.45 o 
   6   7   8       13.68       22.98      4.71 o 
  -9   8   8        0.17        2.84      3.70 o 
  -8   8   8        1.34       -1.40      3.12 o 
  -7   8   8       54.25       39.10      5.76 o 
  -6   8   8      747.94      709.04     32.29 o 
  -5   8   8       27.08       19.82      4.21 o 
  -4   8   8      493.12      500.37     24.15 o 
  -3   8   8       94.22       97.40      8.22 o 
  -2   8   8      766.96      787.94     34.93 o 
  -1   8   8        0.32       -0.35      2.34 o 
   0   8   8      151.93      146.51     10.52 o 
   1   8   8      422.42      439.93     14.39 o 
   2   8   8       22.81       24.59      3.06 o 
   3   8   8        0.39        0.66      2.61 o 
   5   8   8      193.90      211.12     12.70 o 
  -8   9   8       17.69       16.51      4.75 o 
  -7   9   8       18.16       14.06      4.21 o 
  -6   9   8        6.64        1.40      3.15 o 
  -5   9   8       29.86       32.71      5.22 o 
  -4   9   8      163.23      168.63     11.64 o 
  -3   9   8      647.59      681.03     31.43 o 
  -2   9   8       50.40       75.44      7.71 o 
  -1   9   8        0.90       -1.83      2.22 o 
   0   9   8      602.02      647.42     30.57 o 
   1   9   8       82.10       85.87      8.45 o 
   2   9   8       13.12       22.52      6.99 o 
   3   9   8       84.47       81.99      7.01 o 
   4   9   8      108.63      137.09      9.81 o 
  -7  10   8       19.67       17.06      4.71 o 
  -6  10   8        0.01        3.35      2.88 o 
  -5  10   8        2.96        1.83      2.92 o 
  -4  10   8        9.42       13.51      4.36 o 
  -3  10   8      265.49      264.24     15.97 o 
  -2  10   8      271.90      263.07     15.85 o 
  -1  10   8        3.34       12.85      4.05 o 
   0  10   8        8.85        7.05      3.82 o 
   1  10   8       13.02       13.20      4.63 o 
   2  10   8       62.83       57.52      7.79 o 
   3  10   8        2.10        3.62      2.43 o 
  -6  11   8       21.45       28.04      5.49 o 
  -5  11   8       66.92       55.96      7.17 o 
  -4  11   8        1.34       -1.40      2.53 o 
  -3  11   8       14.03       14.25      4.48 o 
  -2  11   8      146.77      155.62     11.88 o 
  -1  11   8        9.94        4.91      3.78 o 
   0  11   8       50.06       64.22      8.06 o 
   1  11   8      208.68      229.54     15.89 o 
  -5  12   8       43.29       42.92      6.70 o 
  -4  12   8        8.88        6.85      4.32 o 
  -3  12   8        3.04        0.70      3.27 o 
  -2  12   8       53.67       57.25      7.75 o 
  -1  12   8       12.69       12.74      4.87 o 
  -1 -13   9       18.12       15.31      4.05 o 
   0 -13   9        9.49        3.08      2.88 o 
   1 -13   9      189.39      183.43     11.53 o 
   2 -13   9       59.02       37.31      5.45 o 
   3 -13   9       17.85       17.76      4.05 o 
   4 -13   9       29.64       19.59      4.17 o 
  -3 -12   9        4.98        2.61      3.15 o 
  -2 -12   9        0.18       -2.65      2.45 o 
  -1 -12   9       23.27       29.09      4.83 o 
   0 -12   9       30.65       21.03      4.13 o 
   1 -12   9       47.62       44.20      5.37 o 
   2 -12   9       33.37       34.97      4.95 o 
   3 -12   9       39.74       66.36      6.35 o 
   4 -12   9      113.29      106.63      7.87 o 
   5 -12   9       20.13       21.07      4.05 o 
   6 -12   9       10.73       10.75      3.54 o 
  -4 -11   9       14.54       10.87      3.82 o 
  -3 -11   9        6.73        4.17      2.92 o 
  -2 -11   9        3.49        1.40      2.73 o 
  -1 -11   9       93.76       96.35      7.63 o 
   0 -11   9       13.20       12.50      3.54 o 
   1 -11   9      489.98      456.28     20.64 o 
   2 -11   9        1.31       -0.66      2.34 o 
   3 -11   9      148.97      165.36     10.13 o 
   4 -11   9       20.01       22.90      3.89 o 
   5 -11   9       47.14       48.37      5.18 o 
   6 -11   9        1.48        3.15      2.77 o 
   7 -11   9       45.06       42.92      5.45 o 
  -5 -10   9        7.93        9.42      3.86 o 
  -4 -10   9        8.02        3.43      2.96 o 
  -3 -10   9       85.17       70.45      6.74 o 
  -2 -10   9       51.34       50.86      5.69 o 
  -1 -10   9       22.07       19.36      3.82 o 
   0 -10   9       36.94       38.52      4.67 o 
   1 -10   9       86.12       81.43      6.58 o 
   2 -10   9        7.04       12.93      3.27 o 
   3 -10   9      145.31      151.46      9.19 o 
   4 -10   9       24.07       26.56      3.93 o 
   5 -10   9        1.23        1.91      2.14 o 
   6 -10   9       41.25       36.53      4.71 o 
   7 -10   9       10.95       11.06      3.58 o 
  -6  -9   9      172.79      214.28     12.89 o 
  -5  -9   9        0.01        0.43      2.53 o 
  -4  -9   9        0.13       -1.05      2.22 o 
  -3  -9   9       12.83       14.07      2.33 o 
  -2  -9   9        6.28        7.42      3.72 o 
  -1  -9   9      227.49      200.37      7.57 o 
   0  -9   9      200.02      185.65      7.08 o 
   1  -9   9       19.45       35.21      4.28 o 
   2  -9   9       56.93       49.07      5.18 o 
   3  -9   9        9.60       12.97      3.00 o 
   4  -9   9      133.24      120.85      7.87 o 
   5  -9   9       40.71       37.58      4.52 o 
   6  -9   9       67.83       67.65      6.11 o 
   7  -9   9      303.66      291.39     14.88 o 
   8  -9   9        1.70        4.71      2.88 o 
  -6  -8   9       58.85       60.91      6.11 o 
  -5  -8   9       33.83       38.95      3.54 o 
  -4  -8   9       21.66       17.87      2.53 o 
  -3  -8   9      169.38      167.27      7.71 o 
  -2  -8   9       12.50        6.82      1.83 o 
  -1  -8   9        1.37        2.37      1.36 o 
   0  -8   9      569.11      572.99     16.14 o 
   1  -8   9      106.66      116.70      5.08 o 
   2  -8   9      206.45      211.26      7.49 o 
   3  -8   9      606.89      580.44     16.20 o 
   4  -8   9       93.83       94.75      6.89 o 
   5  -8   9       13.26       15.66      3.27 o 
   6  -8   9      275.93      292.79     14.53 o 
   7  -8   9       86.98       85.87      7.09 o 
   8  -8   9       34.93       36.73      4.98 o 
  -6  -7   9        0.12        0.65      1.88 o 
  -5  -7   9       43.73       44.10      3.60 o 
  -4  -7   9      490.64      475.99     14.17 o 
  -3  -7   9       20.64       28.92      3.76 o 
  -2  -7   9      356.34      355.21     11.01 o 
  -1  -7   9       38.92       39.50      2.92 o 
   0  -7   9       25.93       23.48      2.30 o 
   1  -7   9       12.68       12.68      3.68 o 
   2  -7   9       18.73       21.95      2.16 o 
   3  -7   9       38.83       38.15      3.54 o 
   4  -7   9        3.07        1.46      1.27 o 
   5  -7   9        2.92        3.00      2.22 o 
   6  -7   9      219.97      226.31     12.07 o 
   7  -7   9      339.17      355.76     17.02 o 
   8  -7   9        4.33        3.58      2.92 o 
  -7  -6   9       23.74       20.68      4.25 o 
  -6  -6   9       42.18       44.67      3.72 o 
  -5  -6   9        3.61        3.39      1.87 o 
  -4  -6   9       95.99       94.01      4.67 o 
  -3  -6   9        0.40        2.22      1.71 o 
  -2  -6   9       29.58       33.96      2.63 o 
  -1  -6   9       12.42       20.05      2.18 o 
   0  -6   9      234.50      217.71      7.35 o 
   1  -6   9      553.11      554.38     15.27 o 
   2  -6   9     1251.86     1254.22     31.59 o 
   3  -6   9      320.31      350.69     15.19 o 
   4  -6   9       67.13       64.78      3.43 o 
   5  -6   9       97.13      106.40      7.24 o 
   6  -6   9      686.60      750.67     30.26 o 
   7  -6   9      424.67      439.18     20.06 o 
   8  -6   9      158.96      153.60     10.24 o 
   9  -6   9       10.32       15.15      4.21 o 
  -7  -5   9      514.89      553.57     22.78 o 
  -6  -5   9      668.21      694.28     26.95 o 
  -5  -5   9        0.39       -0.32      1.16 o 
  -4  -5   9      398.12      373.61     11.29 o 
  -3  -5   9      378.48      386.74     11.46 o 
  -2  -5   9     1282.12     1312.54     32.98 o 
  -1  -5   9      766.54      709.95     18.83 o 
   0  -5   9     2213.43     2223.81     61.47 o 
   1  -5   9       65.95       62.92      3.39 o 
   2  -5   9      494.99      474.40     13.25 o 
   3  -5   9      582.95      620.90     16.71 o 
   4  -5   9      287.32      278.08      8.64 o 
   5  -5   9       64.20       63.79      5.49 o 
   6  -5   9       76.74       90.70      6.93 o 
   7  -5   9      147.17      161.16     10.24 o 
   8  -5   9        9.13        8.18      3.47 o 
   9  -5   9        9.95        7.05      3.62 o 
  -7  -4   9       12.83       11.76      3.62 o 
  -6  -4   9        7.89        6.04      2.92 o 
  -5  -4   9        0.21       -0.44      1.34 o 
  -4  -4   9        6.28        8.63      1.65 o 
  -3  -4   9      387.00      246.99     11.10 o 
  -2  -4   9        0.93        1.65      1.09 o 
  -1  -4   9       32.83       40.75      8.57 o 
   0  -4   9     1355.00     1434.99     35.59 o 
   1  -4   9       27.09       17.98      1.84 o 
   2  -4   9       43.54       46.58      2.82 o 
   3  -4   9        3.76        2.83      1.89 o 
   4  -4   9      845.41      831.70     21.56 o 
   5  -4   9      129.80      121.98      7.75 o 
   6  -4   9      253.52      260.19     13.48 o 
   7  -4   9        5.29        0.97      2.69 o 
   8  -4   9        3.29        8.92      3.39 o 
   9  -4   9        0.21       -0.12      2.73 o 
  -9  -3   9       10.24        1.32      3.51 o 
  -8  -3   9       13.22       14.21      4.25 o 
  -7  -3   9      639.35      733.13     21.28 o 
  -6  -3   9      233.89      258.60     11.74 o 
  -5  -3   9      123.63      131.31      5.57 o 
  -4  -3   9       79.52       81.16      3.19 o 
  -3  -3   9      599.81      610.45     16.33 o 
  -2  -3   9     1046.00     1127.16     28.29 o 
   0  -3   9      533.00      533.74     16.67 o 
   1  -3   9      546.40      527.67     14.30 o 
   2  -3   9      357.40      382.43     17.21 o 
   3  -3   9      195.92      222.82      7.18 o 
   4  -3   9        3.99        4.30      1.29 o 
   5  -3   9      105.86      117.69      7.75 o 
   6  -3   9        0.65        2.88      2.53 o 
   7  -3   9       64.96       68.23      6.54 o 
   8  -3   9       19.65       16.28      4.09 o 
   9  -3   9       92.17      109.20      8.96 o 
  -9  -2   9        6.08        9.39      4.01 o 
  -8  -2   9        9.13        1.13      3.31 o 
  -7  -2   9       41.97       50.02      5.57 o 
  -6  -2   9        0.36        2.89      1.67 o 
  -5  -2   9      167.80      191.07      7.23 o 
  -4  -2   9      110.00      113.88      5.34 o 
  -3  -2   9        2.39        6.79      1.09 o 
  -2  -2   9       28.68       26.90      1.70 o 
  -1  -2   9      612.30      592.46     13.07 o 
   0  -2   9      100.42      100.32      5.69 o 
   1  -2   9      133.06      143.35      5.10 o 
   2  -2   9     1526.42     1551.28     38.10 o 
   3  -2   9      273.38      283.03      8.52 o 
   4  -2   9        0.22        0.82      1.64 o 
   5  -2   9      214.53      237.33     12.23 o 
   6  -2   9      909.90      930.56     36.65 o 
   7  -2   9      133.43      137.67      9.35 o 
   8  -2   9       79.13       92.65      7.75 o 
   9  -2   9       12.41       23.33      4.60 o 
  -9  -1   9       21.89       24.65      5.14 o 
  -8  -1   9        0.11        0.08      3.08 o 
  -7  -1   9      248.75      254.96      9.46 o 
  -6  -1   9        0.92        0.40      1.56 o 
  -5  -1   9       98.46      101.97      5.04 o 
  -4  -1   9       19.94       21.71      2.25 o 
  -3  -1   9      323.82      305.51      9.73 o 
  -2  -1   9       57.20       68.91      2.59 o 
  -1  -1   9       14.58       11.55      1.11 o 
   0  -1   9      140.68      131.03      3.83 o 
   1  -1   9        9.10        7.28      0.97 o 
   2  -1   9       73.14       70.27      3.29 o 
   3  -1   9        7.81       11.39      1.53 o 
   4  -1   9        5.47        7.24      2.45 o 
   5  -1   9       74.98       93.74      6.97 o 
   6  -1   9      179.17      174.59     10.52 o 
   7  -1   9        5.61        6.04      3.04 o 
   8  -1   9        0.00        1.29      2.96 o 
  -9   0   9       39.87       45.64      6.82 o 
  -8   0   9       71.29       87.98      8.72 o 
  -7   0   9        3.09        3.19      2.03 o 
  -6   0   9      400.35      417.44     13.37 o 
  -5   0   9        1.60        4.60      3.60 o 
  -4   0   9      179.74      209.39     10.57 o 
  -3   0   9       30.95       26.87      2.24 o 
  -2   0   9       16.38       27.67      1.59 o 
  -1   0   9      590.49      598.47     13.15 o 
   0   0   9      249.00      248.25      6.22 o 
   1   0   9      131.92      134.74      9.83 o 
   2   0   9      163.61      163.56      5.62 o 
   3   0   9      502.79      545.33     14.74 o 
   4   0   9      441.61      441.40     18.81 o 
   5   0   9      110.92      102.23      7.17 o 
   6   0   9      871.68      860.65     34.27 o 
   7   0   9       31.83       30.96      4.83 o 
   8   0   9      127.81      130.43      9.58 o 
  -9   1   9        4.66       12.00      4.98 o 
  -8   1   9       50.75       49.66      7.13 o 
  -7   1   9       37.13       37.53      3.40 o 
  -6   1   9      104.57       95.72      5.12 o 
  -5   1   9       22.80       17.10      2.17 o 
  -4   1   9      141.90      145.39      5.87 o 
  -3   1   9      328.74      316.77     11.18 o 
  -2   1   9       38.34       45.99      2.77 o 
  -1   1   9      265.60      260.65      6.46 o 
   0   1   9      256.41      263.82      6.61 o 
   1   1   9       77.33       77.62      3.62 o 
   2   1   9       10.74        8.99      1.52 o 
   3   1   9      155.70      143.70      5.26 o 
   4   1   9      315.34      294.93     13.71 o 
   5   1   9        3.23        3.78      2.41 o 
   6   1   9        1.63        4.44      2.84 o 
   7   1   9        3.44        6.15      3.12 o 
   8   1   9       37.26       39.37      4.04 o 
  -9   2   9      156.72      202.87     14.64 o 
  -8   2   9       63.46       61.07      7.87 o 
  -7   2   9       29.69       39.04      3.47 o 
  -6   2   9      425.34      368.03     16.92 o 
  -5   2   9      101.23      113.33      5.24 o 
  -4   2   9      175.54      176.38      6.63 o 
  -3   2   9       91.57       96.90      5.53 o 
  -2   2   9       99.80      107.84      6.70 o 
  -1   2   9       87.11       88.66      3.59 o 
   0   2   9        1.60        2.42      0.94 o 
   1   2   9        0.80        0.86      0.91 o 
   2   2   9       99.82       99.43      6.00 o 
   3   2   9        1.57        1.01      1.79 o 
   4   2   9        3.89        5.92      2.53 o 
   5   2   9       87.36       86.50      6.66 o 
   6   2   9       10.93       10.74      3.06 o 
   7   2   9        3.05        2.80      2.65 o 
   8   2   9        2.49        7.36      3.31 o 
  -9   3   9       22.57       25.12      6.27 o 
  -8   3   9        6.60        5.30      4.28 o 
  -7   3   9       21.44       26.75      3.84 o 
  -6   3   9       38.69       35.69      3.13 o 
  -5   3   9       93.61       91.77      4.57 o 
  -4   3   9        3.56        5.30      2.30 o 
  -3   3   9     1277.78     1270.78     50.86 o 
  -2   3   9      570.60      599.91     25.78 o 
  -1   3   9      577.94      651.09     27.69 o 
   0   3   9      290.28      308.08     10.44 o 
   1   3   9      395.40      401.76     12.15 o 
   2   3   9       13.10       15.50      2.53 o 
   3   3   9        1.36        1.39      1.27 o 
   4   3   9      430.13      421.85     18.38 o 
   5   3   9      228.96      199.79     11.14 o 
   6   3   9        2.19       -1.95      2.10 o 
   7   3   9      176.99      179.93     11.29 o 
  -9   4   9        0.71        4.67      4.91 o 
  -8   4   9      175.61      145.65     12.46 o 
  -7   4   9       82.92       70.99      4.67 o 
  -6   4   9       24.98       25.47      2.78 o 
  -5   4   9      230.88      227.63     12.74 o 
  -4   4   9      356.83      374.54     17.95 o 
  -3   4   9     1386.10     1420.80     56.86 o 
  -2   4   9       23.82       19.12      3.27 o 
  -1   4   9        0.00       -0.43      1.75 o 
   0   4   9      284.55      260.19     11.08 o 
   1   4   9      134.25      124.63      5.27 o 
   2   4   9        0.49        2.49      1.83 o 
   3   4   9        3.01        2.53      2.10 o 
   4   4   9      120.89      124.31      8.14 o 
   5   4   9       43.89       39.65      4.98 o 
   6   4   9       62.96       59.24      6.27 o 
   7   4   9        0.29       -0.82      2.61 o 
  -9   5   9       22.41       14.02      5.53 o 
  -8   5   9       39.11       39.80      3.80 o 
  -7   5   9       68.69       77.27      7.94 o 
  -6   5   9      171.27      157.14     10.55 o 
  -5   5   9      199.81      201.42     11.80 o 
  -4   5   9       15.17       16.20      3.58 o 
  -3   5   9       55.69       52.50      5.72 o 
  -2   5   9        0.17        1.52      2.10 o 
  -1   5   9      451.79      439.57     20.72 o 
   0   5   9       14.46       14.69      1.89 o 
   1   5   9      246.06      257.17      8.99 o 
   2   5   9       87.36       80.15      5.80 o 
   3   5   9       62.19       58.46      5.26 o 
   4   5   9        0.24        3.08      2.53 o 
   5   5   9        2.53        1.25      2.45 o 
   6   5   9       33.52       27.73      4.75 o 
  -9   6   9        2.16        1.71      3.70 o 
  -8   6   9       63.64       56.96      4.45 o 
  -7   6   9       17.18       16.12      4.40 o 
  -6   6   9      146.29      149.12     10.36 o 
  -5   6   9       50.00       50.16      5.96 o 
  -4   6   9      342.01      355.73     18.03 o 
  -3   6   9      817.18      848.81     36.53 o 
  -2   6   9     2796.42     2833.42    110.25 o 
  -1   6   9     1130.13     1110.25     46.27 o 
   0   6   9      269.73      256.84     14.21 o 
   1   6   9      446.60      463.79     14.54 o 
   2   6   9       35.15       26.78      2.92 o 
   3   6   9      563.23      522.10     22.24 o 
   4   6   9       79.18       89.38      7.09 o 
   5   6   9      102.49       98.96      8.06 o 
   6   6   9       26.83       30.92      5.22 o 
  -9   7   9        0.59        1.21      3.86 o 
  -8   7   9        6.55        8.57      4.13 o 
  -7   7   9      470.55      418.31     21.89 o 
  -6   7   9      888.40      822.64     36.49 o 
  -5   7   9      134.12      143.28     10.05 o 
  -4   7   9      308.99      298.63     16.24 o 
  -3   7   9      267.92      267.83     15.19 o 
  -2   7   9     2359.92     2433.64     95.96 o 
  -1   7   9      328.90      371.50     19.01 o 
   0   7   9      420.92      442.49     21.85 o 
   1   7   9       41.43       50.20      5.96 o 
   2   7   9        0.21        0.24      1.50 o 
   3   7   9      933.26     1002.06     39.02 o 
   4   7   9        5.49        3.74      2.84 o 
   5   7   9       86.21       92.65      8.02 o 
  -8   8   9        3.05        2.18      3.19 o 
  -7   8   9       17.54       11.53      3.86 o 
  -6   8   9      117.94      124.12      9.81 o 
  -5   8   9        5.48        2.77      2.80 o 
  -4   8   9      289.95      318.38     17.53 o 
  -3   8   9       20.30       29.40      5.10 o 
  -2   8   9        3.39        4.21      3.15 o 
  -1   8   9       68.67       76.80      7.36 o 
   0   8   9      154.60      169.72     11.68 o 
   1   8   9      120.15      114.89      9.70 o 
   2   8   9       31.19       22.73      3.12 o 
   3   8   9      162.91      165.03     18.58 o 
   4   8   9       22.63       13.98      3.86 o 
  -7   9   9      229.13      259.61     16.16 o 
  -6   9   9      165.57      167.78     11.88 o 
  -5   9   9       13.60       15.27      4.32 o 
  -4   9   9      222.73      224.05     14.25 o 
  -3   9   9      259.60      246.80     14.99 o 
  -2   9   9      345.35      376.13     20.17 o 
  -1   9   9        1.23       -0.31      2.61 o 
   0   9   9      326.27      352.18     19.59 o 
   1   9   9      224.45      218.33     14.53 o 
   2   9   9      126.61      139.35     11.53 o 
   3   9   9        0.66        0.63      1.93 o 
  -7  10   9       30.96       27.88      5.76 o 
  -6  10   9       55.27       56.98      7.28 o 
  -5  10   9        0.36        0.08      2.88 o 
  -4  10   9       32.89       28.66      5.45 o 
  -3  10   9      232.32      219.42     14.29 o 
  -2  10   9      265.78      301.09     17.60 o 
  -1  10   9      176.62      173.77     12.66 o 
   0  10   9       23.26       29.21      5.69 o 
   1  10   9      131.04      123.77     10.94 o 
   2  10   9       13.25       14.64      5.45 o 
  -5  11   9        2.92        5.45      3.58 o 
  -4  11   9       30.99       38.63      6.54 o 
  -3  11   9        7.98        5.26      3.74 o 
  -2  11   9      153.10      161.27     12.54 o 
  -1  11   9       20.53       19.39      5.30 o 
   0  11   9        2.81        4.25      3.74 o 
   0 -13  10       10.87        8.06      3.74 o 
   1 -13  10      130.88      119.17      9.23 o 
   2 -13  10        0.20        0.39      2.84 o 
  -2 -12  10      106.41      110.18      8.92 o 
  -1 -12  10       62.43       60.36      6.43 o 
   0 -12  10       31.28       27.69      4.63 o 
   1 -12  10        8.58        9.58      3.43 o 
   2 -12  10       10.70       10.71      3.66 o 
   3 -12  10       25.50       24.46      4.32 o 
   4 -12  10        9.91       17.21      3.74 o 
   5 -12  10       88.98       91.95      7.52 o 
  -3 -11  10        0.07       -1.87      2.45 o 
  -2 -11  10       41.90       37.19      5.22 o 
  -1 -11  10      130.45      121.55      9.00 o 
   0 -11  10        4.14        2.65      2.77 o 
   1 -11  10       12.73       13.79      3.74 o 
   2 -11  10      103.55       95.81      7.67 o 
   3 -11  10      497.79      450.28     20.52 o 
   4 -11  10       31.99       38.91      4.87 o 
   5 -11  10       11.71       18.62      3.93 o 
   6 -11  10      214.04      203.92     12.07 o 
  -4 -10  10       33.96       25.90      4.75 o 
  -3 -10  10        1.49        1.87      2.88 o 
  -2 -10  10       26.92       26.09      4.44 o 
  -1 -10  10        6.71        6.43      3.12 o 
   0 -10  10       99.58       85.84      7.01 o 
   1 -10  10      223.48      210.42     11.68 o 
   2 -10  10       40.32       34.58      4.63 o 
   3 -10  10        5.13        5.88      2.96 o 
   4 -10  10        3.80        2.61      2.26 o 
   5 -10  10       83.89       80.19      6.85 o 
   6 -10  10      137.00      142.11      9.42 o 
   7 -10  10       56.11       48.41      5.76 o 
  -5  -9  10        3.28        2.40      2.05 o 
  -4  -9  10       33.31       36.17      3.42 o 
  -3  -9  10        3.92        5.20      2.00 o 
  -2  -9  10      101.26       88.13      4.81 o 
  -1  -9  10      111.50      103.51      5.13 o 
   0  -9  10        0.63       -1.37      1.39 o 
   1  -9  10       21.22       23.19      2.63 o 
   2  -9  10      204.10      192.68      7.29 o 
   3  -9  10      100.93       88.13      6.78 o 
   4  -9  10       15.22       18.81      3.58 o 
   5  -9  10       16.83       20.06      3.74 o 
   6  -9  10      219.72      240.10     13.01 o 
   7  -9  10       95.27      108.03      8.22 o 
  -6  -8  10       67.71       59.04      5.08 o 
  -5  -8  10       37.08       39.78      3.57 o 
  -4  -8  10      154.35      143.14      6.43 o 
  -3  -8  10        9.97        7.75      1.98 o 
  -2  -8  10        1.59        0.08      1.99 o 
  -1  -8  10      331.56      326.72     10.51 o 
   0  -8  10      315.78      310.19     10.08 o 
   1  -8  10      528.65      541.06     15.55 o 
   2  -8  10      136.93      135.86      7.52 o 
   3  -8  10      100.06      100.87      4.84 o 
   4  -8  10       14.55       13.79      3.35 o 
   5  -8  10      298.79      304.71     14.99 o 
   6  -8  10       17.32       19.47      3.86 o 
   7  -8  10      184.68      174.24     10.75 o 
   8  -8  10       15.49       15.15      4.13 o 
  -7  -7  10       14.55       14.84      4.05 o 
  -6  -7  10       71.60       79.95      6.93 o 
  -5  -7  10      177.64      176.73      7.73 o 
  -4  -7  10       11.91       13.07      2.38 o 
  -3  -7  10        0.49       -0.74      1.30 o 
  -2  -7  10      731.60      705.40     19.40 o 
  -1  -7  10      133.04      132.05      5.57 o 
   0  -7  10       14.20       22.94      2.38 o 
   1  -7  10       32.07       30.62      2.64 o 
   2  -7  10       42.41       42.12      2.99 o 
   3  -7  10       48.96       55.71      3.68 o 
   4  -7  10        4.46        6.27      1.61 o 
   5  -7  10       18.16       16.82      3.43 o 
   6  -7  10      111.45       98.57      7.63 o 
   7  -7  10      338.36      348.44     17.10 o 
   8  -7  10        0.03        0.55      2.69 o 
  -7  -6  10      105.54      108.23      8.14 o 
  -6  -6  10      320.65      339.13     15.85 o 
  -5  -6  10       61.80       71.73      4.36 o 
  -4  -6  10       12.89       17.06      3.31 o 
  -3  -6  10        8.91       12.91      3.78 o 
  -2  -6  10      123.36      119.66      5.16 o 
  -1  -6  10      951.74      977.96     25.43 o 
   0  -6  10       88.33       94.09      4.39 o 
   1  -6  10        9.26       11.77      1.79 o 
   2  -6  10      131.24      134.84      5.49 o 
   3  -6  10      200.16      205.90      7.18 o 
   4  -6  10       48.61       47.30      3.10 o 
   5  -6  10        0.54        0.35      1.91 o 
   6  -6  10       82.33       82.37      6.74 o 
   7  -6  10        0.12        4.32      3.12 o 
   8  -6  10       74.50       77.93      7.59 o 
  -7  -5  10      186.37      222.30     12.19 o 
  -6  -5  10       13.27       13.24      3.70 o 
  -5  -5  10       11.47        9.74      3.08 o 
  -4  -5  10      357.07      348.71     15.38 o 
  -3  -5  10        0.18       -1.53      1.11 o 
  -2  -5  10        0.76        1.20      1.29 o 
  -1  -5  10      150.25      141.10      5.62 o 
   0  -5  10      512.46      502.49     14.16 o 
   1  -5  10      266.75      249.31     12.38 o 
   2  -5  10       91.26       95.00      4.29 o 
   3  -5  10      181.54      183.27      6.52 o 
   4  -5  10        3.27        2.82      1.40 o 
   5  -5  10      173.77      166.41      9.78 o 
   6  -5  10       36.99       32.48      4.56 o 
   7  -5  10      146.13      169.68     10.75 o 
   8  -5  10       25.44       22.78      4.71 o 
  -7  -4  10      155.43      146.16      9.46 o 
  -6  -4  10      248.64      264.94     13.16 o 
  -5  -4  10        9.05       11.29      3.08 o 
  -4  -4  10       90.77      109.38      4.87 o 
  -3  -4  10      683.19      705.41     18.95 o 
  -2  -4  10       39.77       46.34      4.40 o 
  -1  -4  10     1975.78     1970.67     50.98 o 
   0  -4  10        8.87       19.30      9.85 o 
   1  -4  10      402.12      374.93     12.60 o 
   2  -4  10        6.37       14.56      1.84 o 
   3  -4  10      432.93      464.97     13.24 o 
   4  -4  10       70.57       78.83      6.11 o 
   5  -4  10       11.84       13.24      3.12 o 
   6  -4  10      948.01      997.00     39.26 o 
   7  -4  10      138.43      145.30      9.89 o 
   8  -4  10        0.05       -2.65      2.38 o 
  -7  -3  10      150.59      158.04      9.66 o 
  -6  -3  10        7.82       11.96      3.08 o 
  -5  -3  10       16.52       19.24      3.43 o 
  -4  -3  10       49.50       55.81      4.95 o 
  -3  -3  10       25.87       25.48      2.21 o 
  -2  -3  10      197.26      206.41      6.99 o 
  -1  -3  10        0.29        0.66      0.99 o 
   0  -3  10      519.30      552.24     15.07 o 
   1  -3  10      352.66      366.37     10.75 o 
   2  -3  10       25.19       29.44      2.37 o 
   3  -3  10      372.69      386.96     11.32 o 
   4  -3  10      101.03      102.19      7.05 o 
   5  -3  10      527.66      571.99     24.18 o 
   6  -3  10      317.32      350.70     17.06 o 
   7  -3  10       23.29       19.16      4.28 o 
   8  -3  10       61.85       76.29      7.63 o 
  -9  -2  10        0.05       -1.32      3.51 o 
  -8  -2  10       16.24       16.94      4.48 o 
  -7  -2  10       13.83       18.58      2.81 o 
  -6  -2  10       30.15       37.30      4.50 o 
  -5  -2  10      202.14      218.45      8.10 o 
  -4  -2  10      348.39      355.22     15.23 o 
  -3  -2  10       94.67      105.89      6.62 o 
  -2  -2  10     1205.33     1245.09     38.36 o 
  -1  -2  10      454.91      454.73     12.63 o 
   0  -2  10      230.79      218.29     10.01 o 
   1  -2  10       72.51       80.48      3.80 o 
   2  -2  10      438.43      437.11     12.38 o 
   3  -2  10      178.04      175.44      6.17 o 
   4  -2  10      107.77      114.97      7.52 o 
   5  -2  10        1.48        1.71      2.34 o 
   6  -2  10      149.75      183.63     11.14 o 
   7  -2  10       55.92       52.85      6.04 o 
   8  -2  10        5.92       12.62      4.13 o 
  -9  -1  10       10.06       11.61      4.32 o 
  -8  -1  10      203.04      228.30     14.25 o 
  -7  -1  10       11.28       10.70      2.36 o 
  -6  -1  10       16.16       13.73      2.39 o 
  -5  -1  10      299.38      269.36     10.05 o 
  -4  -1  10       71.64       58.52      4.54 o 
  -3  -1  10      601.59      632.01     17.89 o 
  -2  -1  10      152.42      152.70      5.08 o 
  -1  -1  10        7.53        6.78      1.03 o 
   0  -1  10      173.62      168.57      5.82 o 
   1  -1  10       18.96       17.10      1.79 o 
   2  -1  10       57.05       50.83      2.98 o 
   3  -1  10        7.97        7.41      1.50 o 
   4  -1  10       10.35        6.58      2.61 o 
   5  -1  10      465.25      460.45     20.41 o 
   6  -1  10      186.41      176.50     10.71 o 
   7  -1  10      102.47       81.86      7.44 o 
   8  -1  10        6.12        4.95      3.27 o 
  -9   0  10       30.26       36.80      6.15 o 
  -8   0  10        2.26        2.61      3.58 o 
  -7   0  10        2.73        6.86      2.20 o 
  -6   0  10      326.43      308.42     10.81 o 
  -5   0  10        2.79        0.66      1.45 o 
  -4   0  10     1256.27     1174.55     31.30 o 
  -3   0  10       89.94      102.66     10.63 o 
  -2   0  10     1290.41     1278.31     33.25 o 
  -1   0  10      117.96      144.38      4.22 o 
   0   0  10     1081.63     1034.49     21.98 o 
   1   0  10     1812.92     1866.24     63.25 o 
   2   0  10       51.02       78.46      3.69 o 
   3   0  10      198.05      209.15      6.98 o 
   4   0  10      124.12       87.12      6.46 o 
   5   0  10      507.74      479.14     20.99 o 
   6   0  10      503.78      495.42     22.04 o 
   7   0  10       73.19       73.68      7.17 o 
   8   0  10      141.46      163.76     11.18 o 
  -9   1  10       14.58       16.51      5.10 o 
  -8   1  10      186.98      235.03     15.69 o 
  -7   1  10       71.83       60.63      4.37 o 
  -6   1  10      118.98      102.61      5.49 o 
  -5   1  10        5.79        8.42      1.94 o 
  -4   1  10       24.51       24.82      2.52 o 
  -3   1  10        4.49        3.24      1.69 o 
  -2   1  10        0.70       -0.06      1.11 o 
  -1   1  10        9.21        7.66      1.11 o 
   0   1  10       79.39       72.55      2.86 o 
   1   1  10      123.70      111.68     12.20 o 
   2   1  10        3.70        1.91      1.18 o 
   3   1  10      151.10      153.71      5.67 o 
   4   1  10       56.59       45.99      4.83 o 
   5   1  10        0.01        0.12      2.14 o 
   6   1  10       22.06       24.85      4.28 o 
   7   1  10        0.09        4.17      3.23 o 
  -9   2  10       10.15       13.36      5.45 o 
  -8   2  10      178.07      190.75     14.41 o 
  -7   2  10       14.27       12.19      2.50 o 
  -6   2  10       16.85        9.28      2.19 o 
  -5   2  10      101.49       96.42      4.90 o 
  -4   2  10       54.38       52.91      3.60 o 
  -3   2  10     1316.83     1264.54     33.24 o 
  -2   2  10       70.04       61.34      7.36 o 
  -1   2  10       68.80       84.94      6.11 o 
   0   2  10      308.83      309.22      9.60 o 
   1   2  10        3.77        1.77      1.18 o 
   2   2  10        5.94        7.63      2.14 o 
   3   2  10       79.14       76.57      5.76 o 
   4   2  10      157.20      149.47      9.00 o 
   5   2  10        7.41       11.88      3.23 o 
   6   2  10        1.75       -0.31      1.65 o 
   7   2  10       11.42       10.87      3.74 o 
  -9   3  10       41.58       45.29      7.79 o 
  -8   3  10       18.33       19.00      4.05 o 
  -7   3  10       79.92       89.03      5.21 o 
  -6   3  10      611.32      542.87     16.66 o 
  -5   3  10      134.11      112.40      5.37 o 
  -4   3  10      706.48      668.23     20.10 o 
  -3   3  10      263.13      276.04     13.94 o 
  -2   3  10      170.46      170.81      9.97 o 
  -1   3  10     2386.55     2435.44     94.25 o 
   0   3  10       62.80       56.09      3.17 o 
   1   3  10     1719.89     1694.74     44.65 o 
   2   3  10      705.59      720.76     27.77 o 
   3   3  10       41.72       61.22      5.34 o 
   4   3  10      528.15      452.82     19.71 o 
   5   3  10        2.00        1.32      2.41 o 
   6   3  10       25.77       21.58      4.17 o 
   7   3  10      151.94      167.78     11.14 o 
  -9   4  10       22.73       23.29      6.31 o 
  -8   4  10        0.73        1.61      2.38 o 
  -7   4  10        0.61        5.42      2.06 o 
  -6   4  10      644.45      539.67     16.56 o 
  -5   4  10      237.15      217.51     12.58 o 
  -4   4  10      732.04      679.90     29.68 o 
  -3   4  10       11.22       13.28      3.15 o 
  -2   4  10      834.31      807.29     34.27 o 
  -1   4  10      779.90      763.33     32.64 o 
   0   4  10      428.41      389.41     18.65 o 
   1   4  10       12.05       12.62      1.95 o 
   2   4  10      426.02      455.84     14.23 o 
   3   4  10      182.62      169.88      9.46 o 
   4   4  10       25.66       23.83      3.97 o 
   5   4  10        0.55       -1.52      2.10 o 
   6   4  10       78.58       79.99      7.09 o 
  -9   5  10        1.62       -2.84      3.97 o 
  -8   5  10       53.81       50.31      7.17 o 
  -7   5  10       79.41       85.87      5.13 o 
  -6   5  10      264.64      243.13     14.25 o 
  -5   5  10        0.93        0.78      2.26 o 
  -4   5  10       42.95       41.75      5.18 o 
  -3   5  10      197.14      193.75     11.64 o 
  -2   5  10       99.99       97.29      7.63 o 
  -1   5  10        8.30       14.21      3.39 o 
   0   5  10        1.20        4.09      2.57 o 
   1   5  10      172.56      175.41      6.94 o 
   2   5  10       54.22       62.54      4.01 o 
   3   5  10       38.50       38.36      4.48 o 
   4   5  10       30.98       25.35      4.13 o 
   5   5  10        0.67        4.63      2.80 o 
   6   5  10      223.07      221.21     12.89 o 
  -8   6  10       43.71       38.82      4.65 o 
  -7   6  10        2.83       -1.32      2.57 o 
  -6   6  10      222.86      269.89     15.46 o 
  -5   6  10      164.54      157.77     10.71 o 
  -4   6  10       56.07       59.47      6.23 o 
  -3   6  10       74.54       73.68      7.17 o 
  -2   6  10        1.61        2.22      2.53 o 
  -1   6  10      668.63      672.35     30.14 o 
   0   6  10      109.40      106.79      8.30 o 
   1   6  10      275.55      271.49     15.23 o 
   2   6  10        1.33        1.27      1.72 o 
   3   6  10        1.41        3.19      2.61 o 
   4   6  10      394.31      398.45     18.58 o 
   5   6  10       38.16       31.82      5.10 o 
  -8   7  10       23.97       19.39      5.18 o 
  -7   7  10        0.41       -1.40      2.45 o 
  -6   7  10       22.63       25.00      4.87 o 
  -5   7  10        7.27        4.95      3.00 o 
  -4   7  10      125.29      134.17      9.85 o 
  -3   7  10      424.51      424.89     21.34 o 
  -2   7  10      199.36      200.68     12.70 o 
  -1   7  10        0.02        1.71      2.65 o 
   0   7  10       50.28       44.90      5.88 o 
   1   7  10      244.16      227.75     14.02 o 
   2   7  10      299.20      294.66     17.33 o 
   3   7  10       57.32       80.46      6.37 o 
   4   7  10        4.70       12.89      3.62 o 
  -7   8  10        8.35       10.63      3.86 o 
  -6   8  10       35.26       37.04      5.92 o 
  -5   8  10       11.85       16.20      4.32 o 
  -4   8  10       11.25        7.67      3.39 o 
  -3   8  10       35.37       44.01      5.92 o 
  -2   8  10       55.70       59.70      6.97 o 
  -1   8  10      284.81      313.59     17.49 o 
   0   8  10        0.80        3.31      3.08 o 
   1   8  10       10.80       11.64      4.17 o 
   2   8  10        4.25        8.72      4.32 o 
   3   8  10       58.53       74.16      5.30 o 
  -7   9  10       17.82       37.66      6.11 o 
  -6   9  10      123.49      117.96      9.93 o 
  -5   9  10        0.01        0.43      2.77 o 
  -4   9  10      134.23      153.76     11.57 o 
  -3   9  10        1.79        1.01      2.77 o 
  -2   9  10        0.00        2.14      3.12 o 
  -1   9  10        8.25       11.29      4.09 o 
   0   9  10       38.67       48.37      6.78 o 
   1   9  10       37.31       47.24      7.09 o 
   2   9  10       15.75       17.17      5.37 o 
  -6  10  10      112.18      123.46     10.55 o 
  -5  10  10       13.49       15.11      4.67 o 
  -4  10  10       19.04       12.54      4.52 o 
  -3  10  10      331.69      321.61     18.73 o 
  -2  10  10      951.04      990.92     44.32 o 
  -1  10  10       13.21        8.33      4.13 o 
   0  10  10      211.31      239.59     15.97 o 
   1  10  10       33.25       45.57      7.24 o 
  -4  11  10       44.54       53.12      7.48 o 
  -3  11  10      139.44      133.15     11.41 o 
  -2  11  10       30.80       34.35      6.43 o 
  -1  11  10        6.07        5.53      4.13 o 
  -1 -12  11       19.02       17.91      4.09 o 
   0 -12  11       10.16       11.53      3.97 o 
   1 -12  11       38.36       33.49      5.14 o 
   2 -12  11        1.30        3.35      2.80 o 
   3 -12  11       32.41       39.65      5.30 o 
   4 -12  11        6.63       14.84      3.62 o 
  -3 -11  11       38.41       33.38      5.37 o 
  -2 -11  11       58.52       61.34      6.66 o 
  -1 -11  11       21.50       19.63      4.09 o 
   0 -11  11       39.12       35.75      5.02 o 
   1 -11  11        0.34       -0.58      2.45 o 
   2 -11  11       54.86       45.10      5.61 o 
   3 -11  11       33.52       28.31      4.60 o 
   4 -11  11       50.22       53.59      6.08 o 
   5 -11  11        5.79        9.15      3.23 o 
  -4 -10  11       35.46       30.69      5.14 o 
  -3 -10  11        0.64        0.96      1.93 o 
  -2 -10  11       91.10       93.17      5.27 o 
  -1 -10  11       10.83       12.69      4.87 o 
   0 -10  11      164.55      153.62      6.79 o 
   1 -10  11       44.80       45.45      5.30 o 
   2 -10  11        0.04        3.19      2.41 o 
   3 -10  11        3.81        7.56      3.19 o 
   4 -10  11        0.08       -0.82      2.38 o 
   5 -10  11       41.94       28.98      4.56 o 
   6 -10  11       17.65       16.86      4.01 o 
  -5  -9  11       39.17       27.85      3.41 o 
  -4  -9  11       27.61       26.57      3.68 o 
  -3  -9  11        1.97       -0.65      1.70 o 
  -2  -9  11      181.09      165.14      6.99 o 
  -1  -9  11      116.31      108.12      5.37 o 
   0  -9  11      178.40      188.84      7.48 o 
   1  -9  11       29.26       32.99      3.15 o 
   2  -9  11        5.54        6.90      1.95 o 
   3  -9  11        3.16        2.56      1.67 o 
   4  -9  11        0.31       -0.55      2.06 o 
   5  -9  11        0.52       -1.79      2.14 o 
   6  -9  11       87.16       81.04      7.05 o 
   7  -9  11      212.43      206.37     12.42 o 
  -6  -8  11       56.88       66.40      6.82 o 
  -5  -8  11      114.36      117.12      8.35 o 
  -4  -8  11       37.15       38.59      3.54 o 
  -3  -8  11        7.72        7.22      2.11 o 
  -2  -8  11       71.51       78.62      4.47 o 
  -1  -8  11        3.82        3.12      1.62 o 
   0  -8  11       62.45       63.98      6.23 o 
   1  -8  11      260.94      275.09      9.35 o 
   2  -8  11        3.08        2.46      1.59 o 
   3  -8  11      146.73      141.77     12.74 o 
   4  -8  11        0.18        1.94      1.56 o 
   5  -8  11      364.23      352.38     16.98 o 
   6  -8  11        8.31        5.65      3.00 o 
   7  -8  11       51.96       46.15      5.61 o 
  -6  -7  11      291.21      279.55     14.33 o 
  -5  -7  11        0.86        2.92      2.88 o 
  -4  -7  11       13.84       12.39      2.35 o 
  -3  -7  11       23.83       16.65      2.38 o 
  -2  -7  11      343.03      319.56     10.39 o 
  -1  -7  11       19.69       20.02      2.42 o 
   0  -7  11      577.50      558.43     15.97 o 
   1  -7  11       99.19       95.48      4.74 o 
   2  -7  11      326.49      310.10     10.03 o 
   3  -7  11       68.00       62.72      3.83 o 
   4  -7  11        0.85        1.44      1.62 o 
   5  -7  11       14.17       15.07      3.62 o 
   6  -7  11        8.18        7.32      3.27 o 
   7  -7  11        0.12        4.25      3.12 o 
  -7  -6  11      100.97      103.56      8.22 o 
  -6  -6  11        9.25        6.70      3.39 o 
  -5  -6  11      109.34      104.96      7.83 o 
  -4  -6  11      154.53      159.78      6.62 o 
  -3  -6  11        5.82        6.60      1.84 o 
  -2  -6  11      123.94      116.83      5.20 o 
  -1  -6  11      552.83      566.64     23.00 o 
   0  -6  11        7.35        5.79      1.95 o 
   1  -6  11      326.23      335.06     10.48 o 
   2  -6  11      400.14      386.25     11.64 o 
   3  -6  11      180.47      169.07      6.41 o 
   4  -6  11       13.57       17.45      3.39 o 
   5  -6  11      485.47      487.55     21.50 o 
   6  -6  11     1000.62      974.56     38.59 o 
   7  -6  11      221.55      224.75     13.05 o 
   8  -6  11        0.02       -0.70      2.80 o 
  -7  -5  11       69.00       68.78      6.93 o 
  -6  -5  11       16.36       22.28      4.21 o 
  -5  -5  11        8.68       11.61      3.47 o 
  -4  -5  11       40.24       39.84      4.67 o 
  -2  -5  11       86.60       88.95      4.38 o 
  -1  -5  11       89.07       76.17      4.06 o 
   0  -5  11       17.44       18.13      2.61 o 
   1  -5  11      125.95      122.51      5.20 o 
   2  -5  11      222.42      223.79      7.74 o 
   3  -5  11       29.85       27.27      2.49 o 
   4  -5  11       36.85       41.09      4.67 o 
   5  -5  11        1.55        0.39      2.18 o 
   6  -5  11      101.83      117.26      8.65 o 
   7  -5  11        0.97        3.62      3.35 o 
   8  -5  11        0.70       -0.90      2.65 o 
  -7  -4  11      162.97      160.57     10.05 o 
  -6  -4  11      193.72      214.43     11.80 o 
  -5  -4  11      582.84      626.20     25.20 o 
  -4  -4  11      154.26      142.77      8.61 o 
  -3  -4  11        0.07        3.25      1.42 o 
  -2  -4  11       12.50       16.82      2.01 o 
  -1  -4  11      360.00      341.63     20.58 o 
   0  -4  11     1934.51     2072.98     77.09 o 
   1  -4  11        1.76        3.16      1.58 o 
   2  -4  11      872.02      887.67     23.32 o 
   3  -4  11      130.54      135.62      5.53 o 
   4  -4  11      366.49      360.05     16.67 o 
   5  -4  11      234.13      230.71     12.58 o 
   6  -4  11     1408.96     1451.68     55.22 o 
   7  -4  11       72.35       78.20      7.40 o 
   8  -4  11      151.41      167.07     11.49 o 
  -7  -3  11        1.37       -0.86      2.88 o 
  -6  -3  11       63.00       83.23      6.74 o 
  -5  -3  11      119.72      110.33      7.87 o 
  -4  -3  11       60.62       65.47      5.76 o 
  -3  -3  11      122.54      111.07      7.13 o 
  -2  -3  11        0.27        1.47      1.27 o 
  -1  -3  11      195.38      208.66      7.21 o 
   0  -3  11      371.83      392.25     21.03 o 
   1  -3  11       84.19       80.26      4.03 o 
   2  -3  11       35.55       55.46      3.32 o 
   3  -3  11      150.76      149.91      8.35 o 
   4  -3  11       15.29       17.17      3.43 o 
   5  -3  11       48.38       54.21      5.76 o 
   6  -3  11      110.44       94.75      7.87 o 
   7  -3  11       36.64       37.85      5.61 o 
   8  -3  11       25.01       36.37      5.92 o 
  -7  -2  11      142.07      163.14     10.09 o 
  -6  -2  11      236.69      269.85     13.28 o 
  -5  -2  11       20.15       24.54      3.86 o 
  -4  -2  11        0.00        1.79      1.95 o 
  -3  -2  11      310.44      286.40     13.05 o 
  -2  -2  11        8.07        6.43      2.34 o 
  -1  -2  11      393.86      405.80     11.70 o 
   0  -2  11       24.23       20.98      6.54 o 
   1  -2  11      137.14      147.54      5.65 o 
   2  -2  11       18.06       23.54      3.60 o 
   3  -2  11       92.61       90.81      4.25 o 
   4  -2  11      138.71      152.20      9.27 o 
   5  -2  11       44.25       54.45      5.72 o 
   6  -2  11       26.74       28.39      4.71 o 
   7  -2  11       21.28       12.70      3.89 o 
   8  -2  11       51.80       63.05      7.01 o 
  -7  -1  11        5.93        3.62      2.92 o 
  -6  -1  11       50.88       38.32      4.71 o 
  -5  -1  11     1026.80     1017.21     37.15 o 
  -4  -1  11       23.61       26.56      3.58 o 
  -3  -1  11      988.00      977.06     35.25 o 
  -2  -1  11        4.69        3.54      2.26 o 
  -1  -1  11      549.45      582.26     15.71 o 
   0  -1  11      516.38      543.87     14.90 o 
   1  -1  11     1487.79     1437.21     35.73 o 
   2  -1  11       31.05       30.09      2.41 o 
   3  -1  11      330.57      365.36     10.93 o 
   4  -1  11       57.00       45.18      4.87 o 
   5  -1  11        1.58        2.41      2.61 o 
   6  -1  11        4.85       10.13      3.51 o 
   7  -1  11        4.94        7.13      3.62 o 
  -8   0  11      157.67      170.00      7.95 o 
  -7   0  11       27.87       21.35      3.06 o 
  -6   0  11      128.01      131.92      9.60 o 
  -5   0  11      141.29      106.90      7.11 o 
  -4   0  11      105.41       94.34      4.96 o 
  -3   0  11     1087.45     1146.66     30.53 o 
  -2   0  11        9.28       11.59      1.78 o 
  -1   0  11        6.82        3.47      2.03 o 
   0   0  11       41.92       37.86      2.59 o 
   1   0  11      400.95      400.82     16.12 o 
   2   0  11       71.79       70.27      3.63 o 
   3   0  11        0.02       -1.37      0.91 o 
   4   0  11      134.05      146.24      8.96 o 
   5   0  11       35.60       28.94      4.52 o 
   6   0  11       58.24       58.07      6.19 o 
   7   0  11       56.60       51.56      6.23 o 
  -9   1  11        9.51        8.22      4.67 o 
  -8   1  11        5.63       10.47      2.76 o 
  -7   1  11        4.92        2.13      1.93 o 
  -6   1  11      122.78       97.51      5.56 o 
  -5   1  11      245.79      220.69      8.42 o 
  -4   1  11      722.47      695.79     24.11 o 
  -3   1  11       34.33       33.52      2.74 o 
  -2   1  11       20.63       20.25      2.19 o 
  -1   1  11      206.27      207.44      7.85 o 
   0   1  11       44.12       38.19      2.19 o 
   1   1  11      362.14      362.12      8.98 o 
   2   1  11       35.01       32.85      2.14 o 
   3   1  11       18.91       18.60      2.07 o 
   4   1  11       29.08       25.20      4.09 o 
   5   1  11       92.44       96.39      7.36 o 
   6   1  11      116.60      108.46      8.53 o 
   7   1  11        0.07        1.09      2.84 o 
  -9   2  11       29.96       30.49      6.46 o 
  -8   2  11       30.47       29.91      3.59 o 
  -7   2  11       90.00       90.90     12.11 o 
  -6   2  11      211.67      194.77     11.24 o 
  -5   2  11       57.99       45.20      3.58 o 
  -4   2  11       38.86       37.58      7.44 o 
  -3   2  11        7.71        3.69      1.71 o 
  -2   2  11      147.65      147.00      5.99 o 
  -1   2  11       19.66       17.92      3.47 o 
   0   2  11       86.21       81.75      4.62 o 
   1   2  11       45.57       45.16      2.46 o 
   2   2  11      693.24      653.43     14.90 o 
   3   2  11      272.03      243.53      8.02 o 
   4   2  11      265.99      256.53     13.05 o 
   5   2  11      567.04      543.25     23.52 o 
   6   2  11       60.61       65.43      4.57 o 
   7   2  11      110.14       95.07      8.26 o 
  -8   3  11      132.75      124.85      8.41 o 
  -7   3  11       93.47       85.30      5.63 o 
  -6   3  11      996.35      917.56     26.05 o 
  -5   3  11      678.25      614.00     18.23 o 
  -4   3  11       72.35       76.80      4.29 o 
  -3   3  11        4.64        4.79      2.57 o 
  -2   3  11     1236.76     1220.00     49.50 o 
  -1   3  11     4474.46     4348.38    165.44 o 
   0   3  11        0.03       -1.79      1.75 o 
   1   3  11       26.64       24.71      7.89 o 
   2   3  11      391.04      410.48     12.98 o 
   3   3  11     1473.71     1417.56     52.26 o 
   4   3  11      547.66      556.68     23.41 o 
   5   3  11      535.66      479.92     21.34 o 
   6   3  11        0.81        1.32      2.69 o 
  -8   4  11        1.39        2.24      2.26 o 
  -7   4  11       53.08       60.69      4.53 o 
  -6   4  11        4.41        5.38      2.24 o 
  -5   4  11       96.38       88.16      6.60 o 
  -4   4  11       78.14       93.23      7.48 o 
  -3   4  11      110.64      103.17      7.87 o 
  -2   4  11       81.84       87.39      7.32 o 
  -1   4  11       27.49       21.23      3.82 o 
   0   4  11       28.06       24.34      3.89 o 
   1   4  11       82.02       86.07      7.05 o 
   2   4  11       19.38       14.47      2.45 o 
   3   4  11       14.83       12.89      3.12 o 
   4   4  11       25.14       23.91      4.05 o 
   5   4  11       41.61       31.78      4.71 o 
   6   4  11        1.44        2.49      2.88 o 
  -8   5  11        6.36        6.74      2.48 o 
  -7   5  11        2.08        0.89      1.86 o 
  -6   5  11       73.67       70.80      7.05 o 
  -5   5  11      664.40      662.03     29.91 o 
  -4   5  11        6.31        7.44      3.19 o 
  -3   5  11      463.97      486.89     23.09 o 
  -2   5  11       27.84       36.53      5.18 o 
  -1   5  11      431.26      421.97     20.56 o 
   0   5  11      125.57      121.35      8.72 o 
   1   5  11        8.77        8.06      3.12 o 
   2   5  11       38.38       27.93      2.90 o 
   3   5  11        0.24        3.19      2.18 o 
   4   5  11      131.74      135.02      8.88 o 
   5   5  11        8.94        4.75      3.12 o 
  -8   6  11        0.00        1.10      1.95 o 
  -7   6  11       26.97       16.94      4.60 o 
  -6   6  11      464.48      447.60     22.59 o 
  -5   6  11      133.86      120.03      9.23 o 
  -4   6  11       48.75       43.70      5.69 o 
  -3   6  11      667.66      680.06     30.92 o 
  -2   6  11     3619.30     3688.46    142.58 o 
  -1   6  11     1185.97     1177.08     49.30 o 
   0   6  11      256.58      251.16     14.41 o 
   1   6  11      681.62      654.24     30.18 o 
   2   6  11      305.22      280.37     16.24 o 
   3   6  11      187.56      187.48     14.94 o 
   4   6  11       28.09       24.69      4.32 o 
  -7   7  11       54.71       68.82      7.63 o 
  -6   7  11       34.31       43.46      6.11 o 
  -5   7  11        0.31        1.52      2.84 o 
  -4   7  11       27.59       33.53      5.18 o 
  -3   7  11       12.66        9.31      3.89 o 
  -2   7  11      196.16      187.40     12.23 o 
  -1   7  11       22.06       24.85      4.63 o 
   0   7  11       12.16        7.01      3.54 o 
   1   7  11       54.03       55.57      6.78 o 
   2   7  11        9.03        2.92      3.19 o 
   3   7  11       53.65       60.29      7.71 o 
   4   7  11        1.98        2.80      3.04 o 
  -7   8  11        2.13        2.10      3.08 o 
  -6   8  11        6.99       12.00      3.93 o 
  -5   8  11        6.08        2.84      2.92 o 
  -4   8  11       12.61       13.55      4.32 o 
  -3   8  11      166.47      186.04     12.70 o 
  -2   8  11        0.07       -0.39      2.57 o 
  -1   8  11      149.30      159.44     11.45 o 
   0   8  11      233.88      276.28     16.55 o 
   1   8  11       11.61       11.72      4.32 o 
   2   8  11       80.79       82.56      8.92 o 
   3   8  11        8.14        8.53      4.71 o 
  -6   9  11       42.90       45.64      6.70 o 
  -5   9  11        6.61       11.49      4.25 o 
  -4   9  11       98.74       99.78      9.39 o 
  -3   9  11       60.99       58.03      7.28 o 
  -2   9  11       28.28       26.56      5.30 o 
  -1   9  11       83.89       98.92      9.42 o 
   0   9  11        7.68        9.66      4.17 o 
   1   9  11       80.17       89.57      9.19 o 
  -4  10  11        0.03        1.40      3.43 o 
  -3  10  11       21.74       21.97      5.41 o 
  -2  10  11      361.16      377.46     21.23 o 
  -1  10  11        0.44        2.14      3.82 o 
   1 -12  12      127.71      130.27      9.70 o 
   2 -12  12        7.86        5.41      3.04 o 
  -2 -11  12        2.96        4.60      3.19 o 
  -1 -11  12       22.56       20.13      4.17 o 
   0 -11  12        0.98       -1.01      2.34 o 
   1 -11  12       21.99       26.05      4.60 o 
   2 -11  12       44.25       43.03      5.49 o 
   3 -11  12       33.47       35.13      5.26 o 
   4 -11  12        0.24       -1.32      2.61 o 
  -3 -10  12        8.29        5.23      2.19 o 
  -2 -10  12       31.01       38.26      3.62 o 
  -1 -10  12        6.84        7.68      2.25 o 
   0 -10  12      293.39      284.82     10.15 o 
   1 -10  12       87.32       90.65      5.08 o 
   2 -10  12      210.22      222.52     16.53 o 
   3 -10  12      212.86      207.73     12.11 o 
   4 -10  12       30.82       22.55      4.44 o 
   5 -10  12        8.21        7.05      3.23 o 
  -4  -9  12       57.80       57.08      4.41 o 
  -3  -9  12       73.85       82.01      4.94 o 
  -2  -9  12       58.41       62.23      4.30 o 
  -1  -9  12       39.07       46.81      3.76 o 
   0  -9  12      112.88      108.32      5.46 o 
   1  -9  12       63.17       59.68      4.06 o 
   2  -9  12      129.19      123.90      5.75 o 
   3  -9  12      224.94      223.18      9.89 o 
   4  -9  12       27.08       26.44      4.52 o 
   5  -9  12       16.75       18.07      4.05 o 
   6  -9  12       49.06       53.08      6.08 o 
  -5  -8  12      122.92      115.59      8.57 o 
  -4  -8  12       43.06       44.31      3.83 o 
  -3  -8  12      176.61      187.07      7.59 o 
  -2  -8  12      130.76      127.95      5.93 o 
  -1  -8  12        7.01        4.33      1.80 o 
   0  -8  12      355.56      351.57     11.44 o 
   1  -8  12       59.41       68.17      4.24 o 
   2  -8  12      232.29      251.23      9.81 o 
   3  -8  12        0.04        2.26      2.32 o 
   4  -8  12        2.35        7.71      2.96 o 
   5  -8  12       87.86       96.16      7.83 o 
   6  -8  12      279.15      263.78     14.33 o 
  -6  -7  12       26.84       35.17      5.26 o 
  -5  -7  12       33.50       34.70      5.14 o 
  -4  -7  12      209.13      189.31     10.83 o 
  -3  -7  12       37.71       26.99      2.87 o 
  -2  -7  12        1.13       -0.19      1.51 o 
  -1  -7  12      218.21      215.52      8.03 o 
   0  -7  12      702.99      698.87     19.44 o 
   1  -7  12      185.59      198.58     17.45 o 
   2  -7  12      140.32      136.13      7.26 o 
   3  -7  12      302.79      291.95      9.79 o 
   4  -7  12       39.60       38.36      4.98 o 
   5  -7  12       16.22       19.24      4.01 o 
   6  -7  12       15.42       17.10      4.09 o 
   7  -7  12      178.43      191.06     12.07 o 
  -6  -6  12       42.54       46.58      5.80 o 
  -5  -6  12        5.44        9.97      3.51 o 
  -4  -6  12      164.44      159.99      9.70 o 
  -3  -6  12        0.52        2.43      1.67 o 
  -2  -6  12      337.67      332.80     10.70 o 
  -1  -6  12      298.83      285.68      9.56 o 
   0  -6  12      546.90      560.70     16.07 o 
   1  -6  12        3.97        3.37      1.56 o 
   2  -6  12      397.51      384.32     11.83 o 
   3  -6  12      512.27      479.18     14.10 o 
   4  -6  12       17.36       17.17      3.66 o 
   5  -6  12       83.28       87.86      7.28 o 
   6  -6  12      233.24      264.13     14.33 o 
   7  -6  12       75.68       76.41      7.79 o 
  -7  -5  12       90.69       89.11      7.98 o 
  -6  -5  12        0.58       -0.23      2.65 o 
  -5  -5  12      587.04      604.58     24.81 o 
  -4  -5  12      324.73      320.32     15.23 o 
  -3  -5  12       36.43       53.86      5.45 o 
  -2  -5  12      134.64       62.31      4.91 o 
  -1  -5  12      924.71      940.05     24.85 o 
   0  -5  12      780.21      805.59     21.73 o 
   1  -5  12       51.78       60.84      3.79 o 
   2  -5  12       13.27       12.19      1.95 o 
   3  -5  12      183.20      181.97      6.87 o 
   4  -5  12        0.25        0.27      2.10 o 
   5  -5  12      307.95      334.34     16.43 o 
   6  -5  12      423.88      445.10     21.03 o 
   7  -5  12      117.41      143.47     10.55 o 
  -7  -4  12       45.98       56.82      6.39 o 
  -6  -4  12        9.73       17.29      4.05 o 
  -5  -4  12       70.19       80.38      7.13 o 
  -4  -4  12      807.13      810.49     31.12 o 
  -3  -4  12      119.20      107.33      7.40 o 
  -2  -4  12      490.11      459.97     13.45 o 
  -1  -4  12        0.91        1.06      0.96 o 
   0  -4  12      168.89      174.33      7.46 o 
   1  -4  12      303.16      324.14     16.63 o 
   2  -4  12        0.71        0.13      1.25 o 
   3  -4  12       45.91       45.75      3.25 o 
   4  -4  12       10.31       10.24      3.12 o 
   5  -4  12       13.79       24.30      4.21 o 
   6  -4  12      102.79      115.55      9.11 o 
   7  -4  12        2.17        3.08      3.35 o 
  -7  -3  12       90.75      106.52      8.49 o 
  -6  -3  12        6.14        6.43      3.23 o 
  -5  -3  12       58.77       48.60      5.41 o 
  -4  -3  12       50.99       47.16      4.98 o 
  -3  -3  12       63.80       66.71      5.65 o 
  -2  -3  12       76.79       76.29      6.00 o 
  -1  -3  12     1436.82     1451.70     36.47 o 
   0  -3  12       66.75       62.58     13.71 o 
   1  -3  12      159.47      154.79      7.61 o 
   2  -3  12      299.48      286.96      9.32 o 
   3  -3  12      121.78      107.59      4.89 o 
   4  -3  12        6.40       10.63      3.27 o 
   5  -3  12        2.93        5.65      3.00 o 
   6  -3  12       12.29       13.51      3.97 o 
   7  -3  12        0.73        2.57      3.15 o 
  -7  -2  12        1.12        1.83      3.00 o 
  -6  -2  12        4.65        3.82      2.80 o 
  -5  -2  12      614.72      617.71     24.89 o 
  -4  -2  12      219.58      224.95     11.45 o 
  -3  -2  12       50.20       40.93      4.44 o 
  -2  -2  12        6.52        6.31      2.49 o 
  -1  -2  12      234.48      234.13     12.31 o 
   0  -2  12     1438.49     1537.50     38.40 o 
   1  -2  12      263.33      282.97      9.11 o 
   2  -2  12      169.38      172.20      6.51 o 
   3  -2  12        2.36        5.91      1.67 o 
   4  -2  12        0.66        4.25      2.88 o 
   5  -2  12      247.48      254.35     13.71 o 
   6  -2  12       42.81       47.28      6.11 o 
   7  -2  12        7.26        6.23      3.66 o 
  -8  -1  12       26.96       32.01      5.06 o 
  -7  -1  12        0.31       -3.12      2.18 o 
  -6  -1  12       28.56       28.82      4.40 o 
  -5  -1  12      335.46      314.37     14.68 o 
  -4  -1  12      145.14      140.51      8.33 o 
  -3  -1  12      421.98      392.29     16.67 o 
  -2  -1  12       55.93       72.48      5.69 o 
  -1  -1  12     1037.17     1044.70     37.58 o 
   0  -1  12     1211.34     1272.96     32.10 o 
   1  -1  12      144.33       73.45      5.10 o 
   2  -1  12      422.06      431.89     18.36 o 
   3  -1  12      261.36      303.78     11.20 o 
   4  -1  12     3126.99     3247.13    115.16 o 
   5  -1  12       80.81       87.35      7.48 o 
   6  -1  12      284.23      274.33     15.03 o 
   7  -1  12      221.50      265.53     15.23 o 
  -8   0  12       60.87       64.42      6.58 o 
  -7   0  12        0.42       -0.39      2.30 o 
  -6   0  12      365.95      340.85     15.54 o 
  -5   0  12      875.97      762.74     29.05 o 
  -4   0  12        3.44        2.61      2.06 o 
  -3   0  12      161.42      138.22      8.06 o 
  -2   0  12      670.12      633.75     24.38 o 
  -1   0  12     2749.61     2634.48     88.37 o 
   0   0  12      253.92      267.79     12.19 o 
   1   0  12      235.11      189.34     19.88 o 
   2   0  12        0.33        0.37      1.31 o 
   3   0  12       34.08       25.27      2.45 o 
   4   0  12      133.46      121.59      8.57 o 
   5   0  12       76.94       77.11      7.01 o 
   6   0  12       11.44       11.49      3.74 o 
   7   0  12      142.83      168.48     11.41 o 
  -8   1  12      147.00      162.84      7.93 o 
  -7   1  12       37.67       47.06      4.08 o 
  -6   1  12      105.90       96.26      6.68 o 
  -5   1  12       98.09       91.88      5.23 o 
  -4   1  12       53.93       48.04      3.50 o 
  -3   1  12       16.59       17.23      2.20 o 
  -2   1  12        0.05       -2.41      2.10 o 
  -1   1  12      210.93      200.45     10.40 o 
   0   1  12      301.75      302.25     13.44 o 
   1   1  12      263.58      259.91      8.41 o 
   2   1  12      181.89      175.17      6.48 o 
   3   1  12        0.03       -0.22      1.58 o 
   4   1  12       30.09       24.77      4.17 o 
   5   1  12        3.03        8.68      3.19 o 
   6   1  12       61.92       66.60      6.85 o 
  -8   2  12        2.58        2.32      2.16 o 
  -7   2  12        1.06       -1.48      1.72 o 
  -6   2  12       56.73       45.50      3.95 o 
  -5   2  12      295.63      274.97     10.02 o 
  -4   2  12       32.65       25.38      2.69 o 
  -3   2  12       71.33       70.16      6.43 o 
  -2   2  12      313.85      332.68     11.00 o 
  -1   2  12     2050.92     2048.70     52.59 o 
   0   2  12      296.15      295.55      9.83 o 
   1   2  12      235.50      236.69      8.29 o 
   2   2  12      132.86      104.70      4.13 o 
   3   2  12       33.68       20.47      2.31 o 
   4   2  12       31.91       18.62      3.86 o 
   5   2  12       10.38       10.75      3.39 o 
   6   2  12       46.61       54.93      4.44 o 
  -8   3  12        0.76        1.62      1.96 o 
  -7   3  12        2.20        0.81      1.89 o 
  -6   3  12        0.24        1.90      1.93 o 
  -5   3  12      337.81      343.16     11.78 o 
  -4   3  12      397.76      401.75     12.94 o 
  -3   3  12        0.34       -1.02      2.53 o 
  -2   3  12     1517.96     1471.78     38.86 o 
  -1   3  12     1598.15     1535.65     61.42 o 
   0   3  12      410.86      385.25     18.50 o 
   1   3  12       23.00       18.85      3.51 o 
   2   3  12      718.58      393.85     16.98 o 
   3   3  12      117.88      105.23      4.36 o 
   4   3  12       44.73       43.54      4.83 o 
   5   3  12       75.49       61.81      6.04 o 
  -8   4  12        1.64        0.89      2.06 o 
  -7   4  12       58.82       51.99      4.25 o 
  -6   4  12        5.95        2.75      1.95 o 
  -5   4  12        7.25        9.59      2.27 o 
  -4   4  12       31.95       29.68      3.05 o 
  -3   4  12        5.42        5.65      2.80 o 
  -2   4  12      173.08      181.41     11.10 o 
  -1   4  12       92.60       92.42      7.48 o 
   0   4  12      234.74      219.96     12.58 o 
   1   4  12        5.08        2.84      2.65 o 
   2   4  12       59.60       57.44      6.04 o 
   3   4  12       63.65       62.42      4.31 o 
   4   4  12       33.71       31.12      4.48 o 
   5   4  12        0.43       -0.97      2.18 o 
  -7   5  12       12.88       21.53      3.17 o 
  -6   5  12       55.92       52.00      4.20 o 
  -5   5  12        9.15       12.23      3.78 o 
  -4   5  12       48.80       45.80      5.72 o 
  -3   5  12       31.98       26.37      4.52 o 
  -2   5  12      281.69      311.56     16.55 o 
  -1   5  12      137.80      142.70      9.93 o 
   0   5  12        1.49        1.09      2.30 o 
   1   5  12      362.30      354.52     18.34 o 
   2   5  12        0.00        0.58      2.65 o 
   3   5  12       63.60       77.62      7.91 o 
   4   5  12        0.51        2.26      2.45 o 
  -7   6  12       13.61       17.44      3.37 o 
  -6   6  12       47.83       45.10      6.19 o 
  -5   6  12        0.22       -2.14      2.57 o 
  -4   6  12        0.92       -0.97      2.26 o 
  -3   6  12       17.93       11.29      3.86 o 
  -2   6  12      243.68      242.55     14.45 o 
  -1   6  12      365.79      380.96     19.67 o 
   0   6  12       94.50      105.15      8.57 o 
   1   6  12       41.16       36.37      5.41 o 
   2   6  12      160.85      162.71     11.72 o 
   3   6  12       19.92       18.50      4.87 o 
   4   6  12       32.78       28.98      4.79 o 
  -7   7  12        1.64        3.12      3.19 o 
  -6   7  12      133.83      137.36     10.63 o 
  -5   7  12       13.72       16.59      4.40 o 
  -4   7  12        0.08        1.05      2.84 o 
  -3   7  12        2.32       -0.47      3.00 o 
  -2   7  12      516.58      557.07     26.91 o 
  -1   7  12       94.01      100.75      8.68 o 
   0   7  12        1.66        2.41      2.92 o 
   1   7  12       26.65       29.25      5.34 o 
   2   7  12      120.06      137.40     11.10 o 
   3   7  12        5.47        0.66      3.27 o 
  -6   8  12       25.57       32.75      5.84 o 
  -5   8  12       28.18       35.99      5.88 o 
  -4   8  12       14.71        9.50      3.86 o 
  -3   8  12      143.19      159.40     11.84 o 
  -2   8  12       46.90       42.61      6.31 o 
  -1   8  12        2.78        4.32      3.35 o 
   0   8  12      259.53      291.74     17.29 o 
   1   8  12       19.27       25.04      5.34 o 
   2   8  12        1.43        1.25      3.31 o 
  -4   9  12        2.05        1.99      3.23 o 
  -3   9  12        4.69        1.71      3.47 o 
  -2   9  12      283.66      326.40     19.04 o 
  -1   9  12      231.88      212.45     14.57 o 
   0   9  12        7.35       19.01      5.10 o 
   0 -11  13      122.94      108.93      8.61 o 
   1 -11  13      184.16      185.03     11.76 o 
   2 -11  13       20.35       14.02      3.93 o 
   3 -11  13       58.02       65.47      6.97 o 
  -2 -10  13        0.35        1.48      1.96 o 
  -1 -10  13       29.90       27.11      3.27 o 
   0 -10  13       17.32       18.01      2.86 o 
   1 -10  13      104.97      101.33      5.45 o 
   2 -10  13       59.99       62.02      4.41 o 
   3 -10  13       51.80       51.76      5.80 o 
   4 -10  13       30.04       28.08      4.75 o 
  -3  -9  13        1.04        3.12      2.04 o 
  -2  -9  13        0.48        1.36      2.34 o 
  -1  -9  13       20.86       27.62      3.11 o 
   0  -9  13       99.67      102.06      5.47 o 
   1  -9  13        0.06       -2.17      1.73 o 
   2  -9  13       24.86       27.77      3.03 o 
   3  -9  13       68.87       67.55      4.42 o 
   4  -9  13       25.17       22.20      4.25 o 
   5  -9  13       29.85       22.59      4.44 o 
  -4  -8  13       67.64       68.00      6.70 o 
  -3  -8  13        0.30        0.82      1.82 o 
  -2  -8  13       47.18       42.01      3.51 o 
  -1  -8  13      378.44      372.41     12.15 o 
   0  -8  13      113.71      114.40      5.73 o 
   1  -8  13        5.94        6.24      2.00 o 
   2  -8  13       56.75       54.50      3.84 o 
   3  -8  13       98.45      111.42      5.54 o 
   4  -8  13       25.62       29.52      4.63 o 
   5  -8  13       23.12       29.72      4.75 o 
   6  -8  13      168.60      167.70     11.14 o 
  -5  -7  13       68.38       59.43      6.27 o 
  -4  -7  13        0.05        2.14      2.69 o 
  -3  -7  13        0.97        2.49      2.49 o 
  -2  -7  13      144.84      141.66      6.29 o 
  -1  -7  13      182.93      201.71     12.60 o 
   0  -7  13      978.10     1003.05     26.74 o 
   1  -7  13       27.57       27.63      2.97 o 
   2  -7  13      244.31      234.23      8.54 o 
   3  -7  13       90.12       91.82      4.95 o 
   4  -7  13       70.99       78.55      7.09 o 
   5  -7  13        0.36        0.74      2.57 o 
   6  -7  13        3.55        4.91      3.15 o 
  -6  -6  13        4.57       12.70      3.89 o 
  -5  -6  13        1.23       -2.30      2.34 o 
  -4  -6  13        3.33        5.72      2.96 o 
  -3  -6  13       49.98       49.23      5.45 o 
  -2  -6  13        0.01        2.07      1.67 o 
  -1  -6  13       35.61       36.25      3.13 o 
   0  -6  13       11.56        8.04      2.23 o 
   1  -6  13      134.26      133.79      5.93 o 
   2  -6  13       14.31       21.05      4.73 o 
   3  -6  13        6.42        5.48      1.95 o 
   4  -6  13       13.26       13.71      3.62 o 
   5  -6  13        3.71        2.38      2.96 o 
   6  -6  13        1.65        2.49      2.69 o 
  -6  -5  13       22.50       10.59      3.86 o 
  -5  -5  13       57.95       50.28      5.76 o 
  -4  -5  13       46.32       43.15      5.37 o 
  -3  -5  13      222.89      222.96     12.00 o 
  -2  -5  13      197.16      229.46     12.03 o 
  -1  -5  13      316.60      359.34     11.41 o 
   0  -5  13      796.24      815.46     25.74 o 
   1  -5  13      411.92      440.10     13.39 o 
   2  -5  13      222.68      227.83      8.31 o 
   3  -5  13       30.40       33.52      2.96 o 
   4  -5  13      180.68      182.46     10.98 o 
   5  -5  13       46.87       43.42      5.45 o 
   6  -5  13      114.91      121.12      9.35 o 
  -7  -4  13        1.84        4.01      3.31 o 
  -6  -4  13       28.03       25.59      4.60 o 
  -5  -4  13       72.91       73.61      6.97 o 
  -4  -4  13      102.46      102.78      7.79 o 
  -3  -4  13       92.35      100.87      7.56 o 
  -2  -4  13      531.03      584.61     23.68 o 
  -1  -4  13     1083.35      580.44     23.25 o 
   0  -4  13      323.11      340.60     10.91 o 
   1  -4  13        1.50        1.41      1.55 o 
   2  -4  13      175.23      177.38      6.95 o 
   3  -4  13       36.81       34.65      2.96 o 
   4  -4  13      140.12      143.94      9.35 o 
   5  -4  13      271.04      266.50     14.49 o 
   6  -4  13       18.13       19.28      4.52 o 
  -7  -3  13        2.96        3.47      3.04 o 
  -6  -3  13      118.17      122.99      8.92 o 
  -5  -3  13      283.57      288.12     14.53 o 
  -4  -3  13       19.95       25.16      4.21 o 
  -3  -3  13      168.16      161.23      9.50 o 
  -2  -3  13      239.51      240.76     12.23 o 
  -1  -3  13      688.61      681.23     26.68 o 
   0  -3  13        0.83        0.03      0.97 o 
   1  -3  13      343.71      347.79     12.38 o 
   2  -3  13      328.92      345.46     10.99 o 
   3  -3  13       33.38       38.22      3.19 o 
   4  -3  13        1.34        1.44      2.65 o 
   5  -3  13        9.52        9.85      3.51 o 
   6  -3  13      134.71      157.57     10.87 o 
  -7  -2  13      105.73      125.44      9.19 o 
  -6  -2  13      184.47      175.56     10.71 o 
  -5  -2  13       92.39       82.68      7.13 o 
  -4  -2  13       58.23       53.24      5.37 o 
  -3  -2  13       23.02       21.61      3.62 o 
  -2  -2  13      528.41      576.23     23.13 o 
  -1  -2  13     1587.00     1686.21     58.77 o 
   0  -2  13       47.26       44.63      3.29 o 
   1  -2  13      129.61      129.88      5.59 o 
   2  -2  13      269.51      275.86      9.22 o 
   3  -2  13       87.77       80.22      4.45 o 
   4  -2  13       20.13       29.21      4.67 o 
   5  -2  13       10.17       14.92      3.93 o 
   6  -2  13       34.63       42.02      6.04 o 
  -7  -1  13        0.70        2.06      2.88 o 
  -6  -1  13      135.77      129.30      8.80 o 
  -5  -1  13       35.51       27.50      4.44 o 
  -4  -1  13       38.55       39.88      4.63 o 
  -3  -1  13      136.30      160.88      9.35 o 
  -2  -1  13       61.11       71.43      5.88 o 
  -1  -1  13      187.94      186.35     10.09 o 
   0  -1  13      210.76      228.22     11.37 o 
   1  -1  13      651.83      663.39     25.43 o 
   2  -1  13      137.78      141.01      5.88 o 
   3  -1  13       17.70       14.47      5.16 o 
   4  -1  13       14.72       23.64      4.28 o 
   5  -1  13      143.98      135.26      9.62 o 
   6  -1  13       33.20       17.17      4.32 o 
  -7   0  13       13.90       16.43      3.89 o 
  -6   0  13        0.18        2.34      2.49 o 
  -5   0  13       21.21       16.01      3.62 o 
  -4   0  13       38.40       33.92      4.28 o 
  -3   0  13      211.88      202.94     10.79 o 
  -2   0  13      211.03      195.74     10.48 o 
  -1   0  13       22.90       17.84      3.54 o 
   0   0  13        1.21        2.65      2.18 o 
   1   0  13      217.68      189.97      9.85 o 
   2   0  13       71.48       74.05      4.09 o 
   3   0  13      109.26      115.47      7.94 o 
   4   0  13        3.71        2.73      2.84 o 
   5   0  13       10.36       11.06      3.62 o 
   6   0  13        9.03        6.04      3.39 o 
  -7   1  13        1.50        0.90      2.34 o 
  -6   1  13       90.01       79.49      6.50 o 
  -5   1  13      427.37      395.18     17.41 o 
  -4   1  13       68.78       59.00      5.57 o 
  -3   1  13        1.97        4.87      2.38 o 
  -2   1  13      218.36      183.28     10.05 o 
  -1   1  13     1013.44      946.60     34.86 o 
   0   1  13       70.33       60.60      5.26 o 
   1   1  13        0.36        1.05      2.18 o 
   2   1  13       54.56       54.92      3.52 o 
   3   1  13        4.41        3.54      2.61 o 
   4   1  13        0.32       -1.36      2.30 o 
   5   1  13        9.14        7.48      3.31 o 
   6   1  13        5.69        3.19      3.23 o 
  -7   2  13        2.72        0.56      2.07 o 
  -6   2  13        6.11       -0.86      2.03 o 
  -5   2  13      146.75      109.01      7.48 o 
  -4   2  13        0.20        0.43      2.26 o 
  -3   2  13      487.17      460.53     19.47 o 
  -2   2  13     1082.25     1093.35     39.80 o 
  -1   2  13     1184.42     1094.40     39.69 o 
   0   2  13       61.81       58.11      5.18 o 
   1   2  13      192.28      164.43      8.92 o 
   2   2  13       38.63       27.07      3.74 o 
   3   2  13      300.06      278.34     13.75 o 
   4   2  13      170.75      176.62     10.55 o 
   5   2  13        0.04        1.21      2.41 o 
  -7   3  13        7.09       13.10      2.85 o 
  -6   3  13       11.96        3.84      2.11 o 
  -5   3  13        6.79       16.10      2.62 o 
  -4   3  13       25.55       29.16      3.23 o 
  -3   3  13       91.86       95.92      5.18 o 
  -2   3  13      835.21      806.91     22.96 o 
  -1   3  13      303.22      271.55     19.45 o 
   0   3  13       12.11        9.49      2.02 o 
   1   3  13       99.13       89.65      4.75 o 
   2   3  13      265.52      237.16      8.62 o 
   3   3  13       71.95       68.74      3.63 o 
   4   3  13       30.45       25.31      3.97 o 
   5   3  13        2.90        0.27      2.45 o 
  -7   4  13       49.89       53.57      5.16 o 
  -6   4  13       14.73       18.32      4.03 o 
  -5   4  13        1.07        1.60      1.71 o 
  -4   4  13       65.47       64.47      4.44 o 
  -3   4  13       49.99       43.91      3.64 o 
  -2   4  13      405.44      405.73     20.02 o 
  -1   4  13       24.17       21.26      4.09 o 
   0   4  13        1.06       -2.77      1.91 o 
   1   4  13      124.59      117.58      8.80 o 
   2   4  13      107.26      104.84      8.30 o 
   3   4  13       19.30       22.63      4.60 o 
   4   4  13       21.32       26.09      4.28 o 
  -7   5  13        5.57        6.51      2.75 o 
  -6   5  13        0.05       -0.97      1.78 o 
  -5   5  13       13.80        6.95      2.30 o 
  -4   5  13       29.51       29.13      4.91 o 
  -3   5  13       20.12       19.90      4.32 o 
  -2   5  13       36.01       41.17      5.37 o 
  -1   5  13       82.47       83.54      7.44 o 
   0   5  13      193.08      198.70     12.38 o 
   1   5  13       19.89       12.58      3.62 o 
   2   5  13      404.65      373.91     19.63 o 
   3   5  13        8.62        7.79      3.74 o 
  -6   6  13      102.16       96.67      5.83 o 
  -5   6  13       10.84       11.76      3.86 o 
  -4   6  13       36.93       46.34      6.08 o 
  -3   6  13        0.04        1.56      3.04 o 
  -2   6  13      300.56      301.32     16.94 o 
  -1   6  13        2.94        5.57      3.27 o 
   0   6  13      219.89      203.76     12.89 o 
   1   6  13       22.79       25.98      5.06 o 
   2   6  13       28.74       32.67      5.65 o 
   3   6  13       57.30       67.69      7.87 o 
  -5   7  13        1.38       -0.82      2.80 o 
  -4   7  13      138.21      159.60     11.72 o 
  -3   7  13       41.54       44.86      6.15 o 
  -2   7  13        1.88        3.54      3.23 o 
  -1   7  13       40.03       40.07      5.88 o 
   0   7  13       77.30       78.86      7.87 o 
   1   7  13        8.24       14.45      4.32 o 
  -4   8  13       23.43       32.25      5.76 o 
  -3   8  13        1.76        3.86      3.51 o 
  -2   8  13       42.32       43.07      6.50 o 
  -1   8  13      264.56      259.34     16.12 o 
   0   8  13      226.48      261.83     16.36 o 
  -1 -10  14      119.79      115.61      6.20 o 
   0 -10  14        0.03       -0.86      2.26 o 
   1 -10  14        0.00       -0.73      1.87 o 
   2 -10  14       57.89       60.68      4.65 o 
  -2  -9  14      130.44      134.49      6.60 o 
  -1  -9  14       40.88       43.18      3.91 o 
   0  -9  14      279.06      283.71     10.31 o 
   1  -9  14       80.61       74.56      4.73 o 
   2  -9  14        4.19        3.79      2.01 o 
   3  -9  14       23.91       23.51      2.98 o 
   4  -9  14        5.70        7.05      3.31 o 
  -3  -8  14        0.29        1.64      2.84 o 
  -2  -8  14      245.89      234.35      9.00 o 
  -1  -8  14      114.95      106.45      5.59 o 
   0  -8  14      195.79      206.66      8.19 o 
   1  -8  14       50.39       45.82      3.76 o 
   2  -8  14        5.76        5.22      2.13 o 
   3  -8  14       55.58       43.83      3.57 o 
   4  -8  14       31.98       31.43      5.02 o 
  -4  -7  14       51.86       55.85      6.19 o 
  -3  -7  14        0.24       -3.47      2.45 o 
  -2  -7  14       42.00       33.45      4.79 o 
  -1  -7  14      141.50      160.45      6.89 o 
   0  -7  14       56.20       67.30      4.43 o 
   1  -7  14       11.61       10.37      2.37 o 
   2  -7  14       89.96       99.41      5.37 o 
   3  -7  14       52.99       63.84      4.33 o 
   4  -7  14        0.03       -0.31      2.34 o 
   5  -7  14       14.18       15.73      4.01 o 
  -5  -6  14       56.73       51.17      6.00 o 
  -4  -6  14       26.30       26.64      4.56 o 
  -3  -6  14        7.16        6.39      3.19 o 
  -2  -6  14       10.43       14.60      3.70 o 
  -1  -6  14      525.09      531.74     15.81 o 
   0  -6  14      700.97      735.04     20.60 o 
   1  -6  14        2.73        0.98      1.99 o 
   2  -6  14       88.42       88.13      4.94 o 
   3  -6  14      245.74      252.74      9.15 o 
   4  -6  14        3.21        4.60      2.84 o 
   5  -6  14        0.68        1.01      2.57 o 
  -5  -5  14       12.77       13.24      3.89 o 
  -4  -5  14        0.32       -0.12      2.92 o 
  -3  -5  14       98.01       85.45      7.13 o 
  -2  -5  14       27.44       23.52      4.13 o 
  -1  -5  14      405.55      426.84     18.97 o 
   0  -5  14        0.03       -1.57      1.65 o 
   1  -5  14        2.99        2.37      1.65 o 
   2  -5  14       95.67       96.87      5.19 o 
   3  -5  14      585.77      588.60     17.15 o 
   4  -5  14       50.30       58.46      6.23 o 
   5  -5  14       14.20       18.27      4.25 o 
  -6  -4  14       11.28        6.62      3.43 o 
  -5  -4  14       74.97       72.79      7.05 o 
  -4  -4  14        0.61       -2.92      1.95 o 
  -3  -4  14       21.83       22.08      4.01 o 
  -2  -4  14       78.74       95.73      7.36 o 
  -1  -4  14      544.87      570.20     23.56 o 
   0  -4  14      516.65      538.14     20.06 o 
   1  -4  14       66.68       74.61      4.40 o 
   2  -4  14        4.71        6.53      2.01 o 
   3  -4  14       72.75       65.44      4.22 o 
   4  -4  14       51.85       51.17      5.69 o 
   5  -4  14      103.17       97.52      8.33 o 
   6  -4  14       35.45       29.44      5.49 o 
  -6  -3  14        0.05        0.27      2.73 o 
  -5  -3  14        8.67        7.79      3.31 o 
  -4  -3  14       93.19       80.66      7.09 o 
  -3  -3  14        1.08        0.39      2.49 o 
  -2  -3  14      327.94      329.24     15.66 o 
  -1  -3  14      613.41      631.38     25.43 o 
   0  -3  14      281.98      285.08     13.79 o 
   1  -3  14        4.33        2.89      1.71 o 
   2  -3  14      372.43      371.45     11.79 o 
   3  -3  14      245.50      239.16      8.74 o 
   4  -3  14       88.04      101.22      8.26 o 
   5  -3  14        7.01        8.41      3.82 o 
   6  -3  14       90.81      115.67      9.54 o 
  -6  -2  14      120.42      145.85      9.85 o 
  -5  -2  14       95.84      109.12      8.14 o 
  -4  -2  14        6.58       10.40      3.23 o 
  -3  -2  14      147.50      151.26      9.23 o 
  -2  -2  14        0.55       -0.39      2.65 o 
  -1  -2  14       75.04       75.79      6.66 o 
   0  -2  14        6.03        3.12      2.57 o 
   1  -2  14       16.26       14.15      2.12 o 
   2  -2  14       73.70       71.59      4.33 o 
   3  -2  14      152.68      154.42      9.70 o 
   4  -2  14       26.86       31.66      5.02 o 
   5  -2  14       40.92       45.25      6.11 o 
  -7  -1  14        8.48       15.23      4.01 o 
  -6  -1  14        5.53        6.97      3.35 o 
  -5  -1  14       56.87       52.26      5.72 o 
  -4  -1  14      236.41      204.70     11.41 o 
  -3  -1  14        0.83        1.13      2.22 o 
  -2  -1  14     1559.06     1582.93     55.77 o 
  -1  -1  14     2392.12     2520.69     85.68 o 
   0  -1  14       59.37       53.71      5.14 o 
   1  -1  14       77.75       81.32      6.15 o 
   2  -1  14      397.60      372.96     20.15 o 
   3  -1  14      452.58      437.78     19.78 o 
   4  -1  14       75.55       72.32      7.01 o 
   5  -1  14        2.64        3.15      3.23 o 
  -7   0  14       24.49       34.70      5.10 o 
  -6   0  14       12.30       10.28      3.54 o 
  -5   0  14        0.35       -0.74      2.26 o 
  -4   0  14        0.05       -2.22      1.87 o 
  -3   0  14        7.96       14.21      3.35 o 
  -2   0  14       86.60       97.05      7.20 o 
  -1   0  14       74.00       72.44      6.15 o 
   0   0  14        1.35       -2.69      1.79 o 
   1   0  14        1.03        0.97      2.03 o 
   2   0  14       49.60       48.80      4.83 o 
   3   0  14        0.01        0.04      2.22 o 
   4   0  14       15.76       14.64      3.86 o 
   5   0  14        0.03        0.35      2.57 o 
  -7   1  14        7.05        7.59      3.43 o 
  -6   1  14       12.60       14.72      3.74 o 
  -5   1  14       28.17       31.00      4.48 o 
  -4   1  14        2.25        0.90      2.18 o 
  -3   1  14      101.86       98.06      7.09 o 
  -2   1  14        4.44        3.54      2.49 o 
  -1   1  14       74.90       84.20      6.58 o 
   0   1  14       74.96       71.23      5.76 o 
   1   1  14       16.63       25.47      3.70 o 
   2   1  14      145.26      124.16      7.67 o 
   3   1  14       30.21       32.25      4.48 o 
   4   1  14       44.71       45.84      5.34 o 
   5   1  14        0.10        2.80      3.19 o 
  -7   2  14       86.40       92.46      7.71 o 
  -6   2  14        2.06        5.45      2.88 o 
  -5   2  14        2.96        3.39      2.41 o 
  -4   2  14       13.23        7.87      2.84 o 
  -3   2  14      204.64      183.39     10.55 o 
  -2   2  14       63.09       56.90      5.49 o 
  -1   2  14      133.12      118.39      7.83 o 
   0   2  14       47.54       49.50      5.02 o 
   1   2  14        6.08       14.29      3.04 o 
   2   2  14      630.34      537.05     21.46 o 
   4   2  14        2.14        2.03      2.80 o 
  -6   3  14       30.37       32.95      4.67 o 
  -5   3  14        1.71        1.67      2.69 o 
  -4   3  14       40.14       29.52      4.40 o 
  -3   3  14      333.69      332.01     15.77 o 
  -2   3  14        0.01        2.61      2.41 o 
  -1   3  14        4.23        2.61      2.34 o 
   0   3  14       34.84       36.10      4.44 o 
   1   3  14       44.28       31.39      3.93 o 
   2   3  14      108.82       98.22      6.78 o 
  -6   4  14       20.37       21.46      3.16 o 
  -5   4  14       34.52       31.26      3.49 o 
  -4   4  14        4.87        2.08      1.89 o 
  -3   4  14      197.61      199.02      8.32 o 
  -2   4  14        0.45       -0.53      1.71 o 
  -1   4  14       22.03       19.42      2.68 o 
   0   4  14       28.25       22.48      2.82 o 
   1   4  14      182.18      149.24      8.65 o 
   2   4  14        1.27        0.47      1.87 o 
  -6   5  14        2.31        2.84      2.16 o 
  -5   5  14       10.65        5.56      2.33 o 
  -4   5  14       95.89      114.82      6.21 o 
  -3   5  14      115.52      120.46      9.46 o 
  -2   5  14       20.05       14.10      3.97 o 
  -1   5  14       24.88       16.51      4.13 o 
   0   5  14       88.93       77.03      7.24 o 
   1   5  14        0.01        2.06      2.88 o 
   2   5  14        0.42       -0.58      2.77 o 
  -5   6  14       13.89        9.27      2.66 o 
  -4   6  14      267.53      288.74     16.63 o 
  -3   6  14        5.12       10.36      3.93 o 
  -2   6  14       72.67       71.31      7.63 o 
  -1   6  14        0.36        0.16      2.61 o 
   0   6  14        0.93        0.70      2.84 o 
   1   6  14       43.14       40.97      6.04 o 
  -4   7  14      139.11      159.91     12.00 o 
  -3   7  14        0.09        3.43      3.47 o 
  -2   7  14       11.45       11.84      4.32 o 
  -1   7  14        7.80       12.97      4.17 o 
   0   7  14       22.47       15.73      4.60 o 
   0  -9  15       23.46       17.51      3.06 o 
   1  -9  15        3.66        4.16      2.18 o 
   2  -9  15       14.78       16.47      2.78 o 
  -2  -8  15        0.53        0.93      2.73 o 
  -1  -8  15       37.42       37.21      4.71 o 
   0  -8  15       89.47       91.60      5.34 o 
   1  -8  15       75.67       78.16      4.97 o 
   2  -8  15       15.97       27.53      3.21 o 
   3  -8  15        3.47        5.26      2.24 o 
  -3  -7  15       41.42       53.04      6.15 o 
  -2  -7  15       23.91       32.75      4.87 o 
  -1  -7  15       14.22       16.79      4.01 o 
   0  -7  15      132.97      125.20      6.11 o 
   1  -7  15       47.07       49.86      3.97 o 
   2  -7  15      113.75      111.40      9.37 o 
   3  -7  15        0.44       -0.77      1.69 o 
   4  -7  15        3.02        5.14      3.08 o 
  -4  -6  15        1.71        1.99      2.77 o 
  -3  -6  15       21.66       24.34      4.75 o 
  -2  -6  15        0.49        0.31      2.49 o 
  -1  -6  15       28.07       33.30      4.95 o 
   0  -6  15       55.26       58.08      4.21 o 
   1  -6  15        8.26        9.26      2.32 o 
   2  -6  15        0.00        0.40      1.62 o 
   3  -6  15       38.02       38.32      3.52 o 
   4  -6  15        4.60        4.48      3.04 o 
  -4  -5  15       65.65       61.65      6.62 o 
  -3  -5  15      100.27      110.49      8.65 o 
  -2  -5  15       17.70       18.58      4.01 o 
  -1  -5  15       17.31       21.07      4.21 o 
   0  -5  15       28.32       39.10      5.22 o 
   1  -5  15       17.39       16.50      4.58 o 
   2  -5  15       23.78       32.87      3.27 o 
   3  -5  15      185.68      197.14     11.68 o 
   4  -5  15        0.92       -0.19      2.77 o 
  -5  -4  15        0.15       -0.97      2.69 o 
  -4  -4  15      130.88      134.40      9.42 o 
  -3  -4  15        0.66       -1.99      2.18 o 
  -2  -4  15      152.47      152.04      9.93 o 
  -1  -4  15      508.42      531.13     22.59 o 
   0  -4  15      200.14      212.10     11.72 o 
   1  -4  15      161.18      164.33      6.98 o 
   2  -4  15      194.93      209.55      8.17 o 
   3  -4  15        1.42        1.29      2.69 o 
   4  -4  15       12.13       12.74      4.13 o 
   5  -4  15        6.35        3.47      3.58 o 
  -5  -3  15        7.60        0.70      3.04 o 
  -4  -3  15       58.84       58.77      6.19 o 
  -3  -3  15        2.98        1.13      2.53 o 
  -2  -3  15       19.00       31.97      4.67 o 
  -1  -3  15       13.18       36.10      4.98 o 
   0  -3  15        6.43       12.58      3.62 o 
   1  -3  15        5.10        9.04      3.23 o 
   2  -3  15        2.05        1.02      1.87 o 
   3  -3  15        0.02       -0.16      2.53 o 
   4  -3  15       23.65       32.56      5.22 o 
   5  -3  15       47.99       64.69      7.24 o 
  -6  -2  15       11.66       17.06      4.17 o 
  -5  -2  15      157.36      148.30     10.09 o 
  -4  -2  15        7.67        8.88      3.31 o 
  -3  -2  15       64.17       57.87      5.96 o 
  -2  -2  15        2.53        6.27      2.96 o 
  -1  -2  15      645.17      689.56     27.50 o 
   0  -2  15      218.15      254.20     12.97 o 
   1  -2  15      267.72      281.22     13.71 o 
   2  -2  15        0.84       -0.43      1.91 o 
   3  -2  15        0.47       -0.47      2.53 o 
   4  -2  15       13.66        8.96      3.86 o 
  -6  -1  15        3.08        3.27      2.96 o 
  -5  -1  15        0.29       -0.55      2.45 o 
  -4  -1  15       41.19       34.00      4.83 o 
  -3  -1  15       36.99       42.41      5.22 o 
  -2  -1  15       24.60       25.66      4.13 o 
  -1  -1  15       45.56       44.01      5.18 o 
   0  -1  15       10.02        6.04      2.92 o 
   1  -1  15       25.43       26.17      4.17 o 
   2  -1  15      110.86      126.07      8.30 o 
   3  -1  15        8.01        7.67      3.31 o 
   4  -1  15       18.66       19.98      4.40 o 
  -6   0  15        0.15        3.74      2.96 o 
  -5   0  15       65.84       73.49      6.66 o 
  -4   0  15       63.22       66.17      6.35 o 
  -3   0  15        0.58        1.95      2.57 o 
  -2   0  15       90.76       75.28      6.46 o 
  -1   0  15       20.56       19.63      3.70 o 
   0   0  15       14.18       15.85      3.54 o 
   1   0  15       30.35       36.41      4.56 o 
   2   0  15        0.63       -2.98      1.99 o 
   4   0  15        9.52        7.09      3.35 o 
  -6   1  15        0.45        1.05      2.65 o 
  -5   1  15      100.06      103.20      7.91 o 
  -4   1  15       31.86       33.69      4.67 o 
  -3   1  15      201.30      214.59     11.72 o 
  -2   1  15        8.08        6.50      2.88 o 
  -1   1  15       61.17       49.30      5.18 o 
   0   1  15       29.34       29.44      4.01 o 
   1   1  15        4.00        4.71      2.65 o 
   2   1  15      251.68      243.17     12.03 o 
   4   1  15       92.55      108.23      8.53 o 
  -6   2  15        3.17        2.34      2.49 o 
  -5   2  15      210.27      178.76     10.67 o 
  -4   2  15       37.82       46.66      5.22 o 
  -3   2  15      158.46      176.27     10.36 o 
  -2   2  15       52.61       50.51      5.57 o 
  -1   2  15      272.81      264.44     13.24 o 
   0   2  15       43.35       34.70      4.48 o 
   1   2  15      133.63      124.82      8.14 o 
   2   2  15       16.73       18.42      3.35 o 
  -5   3  15       25.42       15.89      3.82 o 
  -4   3  15       33.12       28.98      4.63 o 
  -3   3  15       99.12      109.75      8.30 o 
  -2   3  15        1.64       -0.16      2.26 o 
  -1   3  15        3.31       -3.08      2.10 o 
   0   3  15       10.47        9.58      3.23 o 
   1   3  15      104.24      106.28      7.32 o 
   2   3  15       20.64       19.47      3.58 o 
  -5   4  15       45.22       51.49      5.92 o 
  -4   4  15        1.31        1.25      2.77 o 
  -3   4  15       51.40       54.91      5.96 o 
  -2   4  15       57.21       54.80      6.00 o 
  -1   4  15       10.20        7.98      3.08 o 
   0   4  15       22.13       20.52      3.78 o 
   1   4  15        0.01       -0.23      2.22 o 
   2   4  15        0.52        1.44      2.18 o 
  -4   5  15       24.14       20.52      4.36 o 
  -3   5  15        0.81       -1.29      2.69 o 
  -2   5  15      480.76      472.68     20.72 o 
  -1   5  15       16.35        9.31      3.12 o 
   1   5  15       80.02       65.82      5.72 o 
  -2   6  15        0.83        1.64      3.08 o 
  -1  -7  16       20.04       15.66      4.09 o 
   0  -7  16      121.63      122.91      9.19 o 
   1  -7  16        2.52        2.66      1.97 o 
   2  -7  16       93.93      111.39      6.10 o 
  -2  -6  16       10.08       10.05      3.66 o 
  -1  -6  16       97.66      111.77      8.61 o 
   0  -6  16        5.28       -1.71      2.84 o 
   1  -6  16       24.97       25.45      3.10 o 
   2  -6  16       10.47       13.25      2.68 o 
   3  -6  16       11.31       17.02      3.97 o 
  -3  -5  16        7.15        8.18      3.82 o 
  -2  -5  16       27.09       27.85      4.87 o 
  -1  -5  16       87.41       84.51      7.67 o 
   0  -5  16      230.30      252.48     13.71 o 
   1  -5  16       57.46       70.65      6.66 o 
   2  -5  16        0.63        0.98      1.90 o 
   3  -5  16       13.78       12.31      3.70 o 
  -4  -4  16       20.69       21.30      4.60 o 
  -3  -4  16        0.26        2.03      2.80 o 
  -2  -4  16       49.04       67.84      6.74 o 
  -1  -4  16       92.22      111.69      8.68 o 
   0  -4  16      172.08      171.83     10.75 o 
   1  -4  16       55.48       69.98      6.58 o 
   2  -4  16       25.59       26.56      3.17 o 
   3  -4  16        2.34        4.71      3.00 o 
  -4  -3  16        7.11        7.67      3.62 o 
  -3  -3  16       51.38       64.26      6.62 o 
  -2  -3  16      190.84      211.32     12.31 o 
  -1  -3  16      116.33      130.89      9.35 o 
   0  -3  16        0.18        2.06      2.92 o 
   1  -3  16      251.47      271.10     13.90 o 
   2  -3  16        1.28        0.97      2.65 o 
   3  -3  16       37.73       42.61      5.65 o 
  -4  -2  16       35.35       31.04      4.98 o 
  -3  -2  16       36.65       43.23      5.72 o 
  -2  -2  16        2.68        4.09      3.19 o 
  -1  -2  16      175.17      175.02     10.67 o 
   0  -2  16       23.54       23.60      4.21 o 
   1  -2  16       79.41       81.47      6.89 o 
   2  -2  16      113.61      110.64      7.98 o 
  -5  -1  16        0.64        4.79      3.23 o 
  -4  -1  16       10.60        9.23      3.47 o 
  -3  -1  16       21.39       24.92      4.56 o 
  -2  -1  16        0.63       -0.86      2.41 o 
  -1  -1  16       87.46       91.79      7.44 o 
   0  -1  16      226.97      208.71     11.57 o 
   1  -1  16       47.19       56.16      5.76 o 
   2  -1  16        0.93       -1.67      2.38 o 
  -5   0  16        0.21        2.49      2.80 o 
  -4   0  16       24.82       21.73      4.48 o 
  -3   0  16       82.51       84.39      7.28 o 
  -2   0  16       88.39       77.81      6.82 o 
  -1   0  16        3.04       -3.27      2.18 o 
   0   0  16       18.77       22.55      4.17 o 
   1   0  16        4.24        4.40      2.96 o 
   2   0  16        5.47        8.33      3.12 o 
  -4   1  16        0.10       -3.15      2.10 o 
  -3   1  16      252.13      255.75     13.59 o 
  -2   1  16       41.82       39.96      5.06 o 
  -1   1  16      321.23      298.87     14.64 o 
   0   1  16       47.42       45.02      5.18 o 
   1   1  16        0.06       -3.00      2.26 o 
   2   1  16      125.22      124.43      8.22 o 
  -4   2  16       31.47       30.10      4.91 o 
  -3   2  16       27.45       28.51      4.67 o 
  -2   2  16       53.10       54.17      5.88 o 
  -1   2  16       14.40       17.68      3.89 o 
   0   2  16       35.80       40.89      4.83 o 
   1   2  16        2.11        0.00      2.30 o 
   2   2  16        0.59        0.58      2.22 o 
  -4   3  16        3.78        2.92      3.04 o 
  -3   3  16        1.70       -2.49      2.53 o 
  -2   3  16      156.35      165.48     10.44 o 
  -1   3  16        5.85        7.01      3.19 o 
   0   3  16        4.74        2.77      2.53 o 
   1   3  16       14.35       15.66      3.39 o 
  -2   4  16        0.59        3.54      2.84 o 
  -1   4  16        0.63        3.70      2.65 o 
   0  -5  17       25.25       37.35      5.76 o 
  -2  -4  17        0.61       -3.39      2.26 o 
  -1  -4  17       16.78       18.97      4.60 o 
   0  -4  17      217.31      240.25     13.48 o 
   1  -4  17       42.60       48.56      6.11 o 
  -2  -3  17        7.73        7.13      3.54 o 
  -1  -3  17       54.97       49.81      6.08 o 
   0  -3  17       39.81       48.21      6.11 o 
   1  -3  17       73.69      105.31      8.53 o 
  -3  -2  17       34.25       51.52      6.23 o 
  -2  -2  17        7.23        6.89      3.70 o 
  -1  -2  17        6.41       10.67      3.78 o 
   0  -2  17        0.50       -0.51      2.61 o 
   1  -2  17        5.49        0.04      2.96 o 
  -3  -1  17        9.29       13.67      4.01 o 
  -2  -1  17       52.22       59.12      6.58 o 
  -1  -1  17       10.66       11.64      3.86 o 
   0  -1  17       52.59       60.79      6.35 o 
   1  -1  17       78.78       82.06      7.17 o 
  -3   0  17       24.43       29.29      5.02 o 
  -2   0  17       10.44       10.83      3.58 o 
  -1   0  17        4.39        5.72      3.23 o 
   0   0  17       86.86       91.25      7.44 o 
   1   0  17       30.00       50.36      5.53 o 
  -2   1  17       95.04      103.59      8.26 o 
  -1   1  17       12.11        8.72      3.43 o 
   0   1  17      125.47      115.20      8.49 o 
                                                 
